# Supplementary material for: HbtR, a Heterofunctional Homolog of the Virulence Regulator TcpP, Facilitates the Transition between Symbiotic and Planktonic Lifestyles in Vibrio fischeri
Source: mBio. 2020 Sep 1;11(5):e01624-20. doi: 10.1128/mBio.01624-20 (PMC7468203; doi:10.1128/mBio.01624-20)
Supplement: TABLE S1 [file mBio.01624-20-st001.xlsx]

## Sheet: Log2 values
Table S1. RNA-seq file
Locus	Gene	Product description	Base mean	Fold Change	log2(FC)	StdErr	Wald-Stats	P-value	P-adj
VF_0001	mioC	flavodoxin	660.754	1.07998	0.11101	0.10772	1.03054	0.302756	0.454544
VF_0002	trmE	tRNA modification GTPase TrmE	1958.56	1.08416	0.116582	0.113015	1.03157	0.302275	0.453998
VF_0003	yidC	inner membrane protein translocase component YidC	14390.9	0.898437	-0.154511	0.0892235	-1.73174	0.0833206	0.174847
VF_0004	rnpA	ribonuclease P	4417.41	0.567605	-0.81704	0.21845	-3.74017	0.000183899	0.00138747
VF_0005	rpmH	50S ribosomal protein L34	3296.7	0.717335	-0.479282	0.110822	-4.32478	1.52686e-05	0.000178887
VF_0006	yecC	cystine transport ATP-binding protein	171.119	0.709234	-0.495666	0.26046	-1.90304	0.057035	0.132523
VF_0007	yecS	cystine transport system permease	109.141	0.604464	-0.726271	0.245016	-2.96417	0.00303497	0.013284
VF_0008	fliY	cystine-binding protein	400.096	0.460244	-1.11953	0.279607	-4.00394	6.22962e-05	0.000579339
VF_0009	dnaA	chromosome replication initiator DnaA	3641.95	0.971253	-0.0420807	0.119385	-0.352479	0.724479	0.824151
VF_0010	dnaN	DNA polymerase III subunit beta	3934.86	0.957017	-0.0633833	0.108206	-0.585764	0.558034	0.692055
VF_0011	recF	recombination protein F	6094.63	0.829215	-0.270182	0.138376	-1.95251	0.0508773	0.121461
VF_0012	gyrB	DNA gyrase subunit B	13044.6	1.22607	0.294047	0.102616	2.8655	0.00416353	0.0172318
VF_0013	ibpA	heat shock chaperone	435.939	1.92903	0.947876	0.226315	4.1883	2.81052e-05	0.000293779
VF_0014	avtA	valine--pyruvate transaminase	1234.46	1.26877	0.343426	0.110213	3.11603	0.00183306	0.00887465
VF_0015	glyQ	glycyl-tRNA synthetase subunit alpha	9423.12	1.04339	0.061274	0.0851722	0.719412	0.471887	0.617983
VF_0016	glyS	glycyl-tRNA synthetase subunit beta	12600	1.15772	0.211284	0.111905	1.88807	0.0590165	0.135465
VF_0017	malS	alpha-amylase	3970.57	1.13886	0.187592	0.104549	1.79429	0.0727671	0.158802
VF_0018	VF_0018	NADH dehydrogenase subunit II-like protein	1323.22	2.23064	1.15746	0.35052	3.30211	0.000959601	0.00518524
VF_0019	tusA	sulfur transfer protein SirA	181.055	1.14698	0.197839	0.187647	1.05432	0.291738	0.444019
VF_0020	VF_0020	hypothetical protein	174.471	1.48739	0.572778	0.198776	2.88153	0.00395747	0.0165914
VF_0021	VF_0021	LysR family transcriptional regulator	592.434	1.07883	0.109471	0.105165	1.04094	0.297901	0.450017
VF_0022	yiaA	hypothetical protein	86.343	0.961898	-0.0560439	0.212096	-0.264238	0.791597	0.870775
VF_0023	yhdH	oxidoreductase, Zn-dependent and NAD(P)-binding	2138.93	1.20356	0.267308	0.109101	2.45009	0.0142822	0.0451398
VF_0024	fadA	acetyl-CoA C-acyltransferase FadA	165.2	1.50941	0.593985	0.165139	3.59687	0.000322067	0.00219504
VF_0025	fadB	multifunctional fatty acid oxidation complex subunit alpha	303.407	1.55884	0.640476	0.168675	3.7971	0.000146397	0.0011541
VF_0026	yigZ	elongation factor	333.097	0.933508	-0.0992662	0.185652	-0.53469	0.592864	0.721635
VF_0027	trkH	potassium transporter	874.618	0.970735	-0.0428503	0.10899	-0.393159	0.694202	0.800987
VF_0028	hemG	protoporphyrinogen oxidase	389.503	0.848624	-0.236803	0.130515	-1.81438	0.0696198	0.153672
VF_0029	pqqL	zinc protease	4175.46	0.644289	-0.63422	0.135582	-4.67775	2.90045e-06	4.53238e-05
VF_0030	VF_0030	hypothetical protein	136.811	0.633966	-0.657521	0.193141	-3.40437	0.000663179	0.00389078
VF_0031	VF_0031	chloride channel protein	294.069	0.904033	-0.145553	0.13557	-1.07364	0.282984	0.434162
VF_0032	thiC	thiamine biosynthesis protein ThiC	127.706	0.691294	-0.532628	0.170849	-3.11754	0.00182366	0.00884021
VF_0033	thiE	thiamin phosphate synthase	42.7622	0.975081	-0.0364067	0.242002	-0.15044	0.880418	0.926529
VF_0034	thiF	thiamin (thiazole moiety) biosynthesis protein	89.6559	1.33802	0.420104	0.256549	1.63752	0.101523	0.203676
VF_0035	thiG	thiazole synthase	93.7176	1.11392	0.155642	0.196081	0.793763	0.427334	0.575816
VF_0036	thiH	thiamine biosynthesis protein ThiH	85.7923	0.823914	-0.279434	0.194468	-1.43691	0.150743	0.272792
VF_0037	VF_0037	beta-N-acetylhexosaminidase	662.795	1.95287	0.965597	0.176316	5.47652	4.33775e-08	1.00729e-06
VF_0038	VF_0038	Xaa-Pro aminopeptidase	4568.7	1.42435	0.510306	0.114656	4.45075	8.55707e-06	0.000112109
VF_0040	yidZ	LysR family transcriptional regulator	520.906	1.00238	0.00343117	0.117067	0.0293094	0.976618	0.987591
VF_0041	mdtL	multidrug efflux system protein	4451.02	1.05822	0.0816419	0.0893141	0.914099	0.360665	0.512142
VF_0042	VF_0042	hypothetical protein	768.16	0.704106	-0.506136	0.136549	-3.70662	0.000210044	0.00154564
VF_0043	VF_0043	drug/metabolite exporter family protein	397.54	0.736091	-0.442044	0.144755	-3.05375	0.00226001	0.0105088
VF_0044	rmuC	recombination limiting protein	837.551	0.931802	-0.101905	0.109939	-0.926928	0.353964	0.505775
VF_0046	ubiE	ubiquinone/menaquinone biosynthesis methyltransferase	3138.32	0.813761	-0.297322	0.121259	-2.45196	0.014208	0.0449785
VF_0047	yigP	hypothetical protein	1350.54	0.804948	-0.313032	0.134643	-2.3249	0.0200771	0.0582341
VF_0048	ubiB	ubiquinone biosynthesis protein UbiB	5794.56	0.9419	-0.0863544	0.0930582	-0.927961	0.353428	0.505567
VF_0049	tatA	twin-arginine translocation protein TatA	1768.3	1.07433	0.103439	0.0948647	1.09038	0.275546	0.425148
VF_0050	tatB	sec-independent translocase	2299.22	0.950834	-0.072735	0.13574	-0.535838	0.59207	0.721635
VF_0051	tatC	TatABCE protein translocation system subunit	3324.39	0.860965	-0.215973	0.152471	-1.41648	0.156634	0.281347
VF_0052	tatD	TatD family Dnase	387.16	0.99841	-0.00229596	0.117777	-0.0194941	0.984447	0.991607
VF_0053	hemB	delta-aminolevulinic acid dehydratase	2888.72	1.17958	0.238275	0.170179	1.40014	0.161471	0.286977
VF_0054	gpp	guanosine pentaphosphate phosphohydrolase	4291.72	1.01373	0.0196788	0.0886491	0.221986	0.824325	0.892879
VF_0056	rhlB	ATP-dependent RNA helicase RhlB	7532.56	1.04468	0.0630566	0.0820021	0.768962	0.441916	0.589728
VF_0057	trxA	thioredoxin	5218.04	0.682189	-0.551756	0.197216	-2.79772	0.00514644	0.0203237
VF_0058	rho	transcription termination factor Rho	10241.5	0.86649	-0.206745	0.088095	-2.34684	0.0189335	0.0557509
VF_0059	VF_0059	hypothetical protein	1019.64	1.3537	0.436909	0.113586	3.84652	0.000119809	0.000980213
VF_0060	ubiD	3-octaprenyl-4-hydroxybenzoate carboxy-lyase	3987.2	1.09294	0.128217	0.0967614	1.32509	0.185142	0.317024
VF_0061	VF_0061	phenol hydroxylase P5 protein	529.532	0.91242	-0.13223	0.135512	-0.975781	0.329173	0.481891
VF_0062	fre	FMN reductase	2822.02	0.823751	-0.27972	0.117909	-2.37235	0.0176754	0.0531772
VF_0063	hemY	protoheme IX synthesis protein	2149.49	1.19004	0.251013	0.103553	2.424	0.0153505	0.0474754
VF_0064	hemX	uroporphyrinogen III methylase	3001.65	1.25903	0.332317	0.118371	2.80743	0.00499392	0.019986
VF_0065	hemD	uroporphyrinogen III synthase	1588.92	0.972105	-0.0408155	0.127212	-0.320845	0.748328	0.842808
VF_0066	hemC	porphobilinogen deaminase	3515.58	1.10072	0.138448	0.114894	1.205	0.228202	0.368309
VF_0067	cyaA	adenylate cyclase	1865.39	0.961166	-0.0571427	0.114084	-0.500882	0.616454	0.739669
VF_0068	uvrD	DNA-dependent helicase II	2396.75	1.06134	0.0858851	0.0944573	0.909247	0.36322	0.51402
VF_0069	rarD	chloramphenical resistance permease	392.374	0.811687	-0.301004	0.129595	-2.32266	0.0201974	0.0585392
VF_0070	recQ	ATP-dependent DNA helicase RecQ	1917.61	0.705012	-0.504281	0.114087	-4.42013	9.86423e-06	0.000123798
VF_0071	VF_0071	hypothetical protein	161.939	0.847479	-0.238751	0.157974	-1.51133	0.130705	0.246294
VF_0072	glpT	sn-glycerol-3-phosphate transporter	13504.3	1.25665	0.329587	0.229004	1.43922	0.150088	0.272109
VF_0073	yhhQ	hypothetical protein	1061.93	0.579958	-0.785979	0.156073	-5.03597	4.75443e-07	8.99399e-06
VF_0074	polA	DNA polymerase I	5721.63	1.08537	0.118189	0.090233	1.30982	0.190257	0.322829
VF_0075	engB	ribosome biogenesis GTP-binding protein YsxC	1246.36	0.933003	-0.100047	0.102373	-0.977275	0.328433	0.481422
VF_0076	cycA	cytochrome c4	6030.19	1.04929	0.0694163	0.104325	0.665384	0.505805	0.648239
VF_0077	VF_0077	2-polyprenyl-3-methyl-5-hydroxy-6-metoxy-1,4-benzoquinol methylase	2368.89	0.664395	-0.589886	0.133226	-4.42771	9.52399e-06	0.000120699
VF_0078	yihI	hypothetical protein	1368.89	0.794709	-0.331502	0.127389	-2.60228	0.00926074	0.0323251
VF_0079	VF_0079	coproporphyrinogen III oxidase	1060.46	0.794449	-0.331974	0.127355	-2.60669	0.00914224	0.0320267
VF_0080	hemN	coproporphyrinogen III oxidase	3309.17	1.00167	0.00240406	0.0854975	0.0281185	0.977568	0.98812
VF_0081	asnC	DNA-binding transcriptional regulator AsnC	445.266	1.36541	0.44933	0.153081	2.93525	0.0033328	0.0143927
VF_0082	yhiQ	SAM-dependent methyltransferase	2556.75	1.95405	0.966468	0.22553	4.28532	1.8248e-05	0.000205714
VF_0083	uspA	universal stress global response regulator	4906.87	2.43211	1.28221	0.341413	3.75559	0.000172934	0.00131839
VF_0084	ftnA	ferritin iron storage protein	4920.83	1.2588	0.332048	0.13459	2.4671	0.0136212	0.0434316
VF_0085	uspB	universal stress protein UspB	571.75	1.06249	0.0874454	0.13463	0.649525	0.515999	0.655943
VF_0086	yhiN	oxidoreductase	1079.49	0.81863	-0.288716	0.109449	-2.6379	0.00834208	0.0297888
VF_0087	VF_0087	sensory transduction protein kinase	1502.07	0.922637	-0.116165	0.115727	-1.00378	0.315483	0.467399
VF_0088	VF_0088	cytoplasmic protein	217.355	0.994731	-0.0076215	0.151016	-0.0504681	0.959749	0.977691
VF_0089	VF_0089	hypothetical protein	586.285	0.994823	-0.00748841	0.109402	-0.0684482	0.945429	0.970967
VF_0090	eda	multifunctional 2-keto-3-deoxygluconate 6-phosphate aldolase and 2-keto-4-hydroxyglutarate aldolase and oxaloacetate decarboxylase	959.846	0.779966	-0.358517	0.140504	-2.55165	0.0107214	0.0361231
VF_0091	VF_0091	diguanylate cyclase	290.49	0.781224	-0.356192	0.143706	-2.47862	0.0131892	0.0423759
VF_0093	add	adenosine deaminase	5327.39	1.06761	0.0943841	0.109125	0.86492	0.387083	0.538385
VF_0094	VF_0094	diguanylate cyclase	1921.95	1.15354	0.206063	0.094229	2.18683	0.0287551	0.0770646
VF_0095	ntrC	bifunctional DNA-binding response regulator in two-component regulatory system with NtrB/ nitrogen regulatory response regulator/sigma54 interaction protein	860.869	1.3348	0.416628	0.148972	2.79669	0.00516289	0.0203663
VF_0096	glnL	nitrogen regulation protein NR(II)	718.302	0.986859	-0.0190838	0.107069	-0.178239	0.858535	0.914606
VF_0097	VF_0097	hypothetical protein	375.475	1.52361	0.60749	0.155191	3.91447	9.06018e-05	0.000770513
VF_0098	glnA	glutamine synthetase	13357.8	1.67741	0.746234	0.147697	5.05247	4.3613e-07	8.33159e-06
VF_0099	typA	GTP-binding protein	16608.5	0.973442	-0.0388336	0.121114	-0.320636	0.748486	0.842808
VF_0100	rbn	ribonuclease BN	677.76	0.837088	-0.25655	0.139677	-1.83674	0.0662484	0.147967
VF_0101	dtd	D-tyrosyl-tRNA(Tyr) deacylase	590.982	0.831151	-0.266818	0.146909	-1.81622	0.0693371	0.153476
VF_0102	yiiD	acetyltransferase	1088.86	1.01307	0.0187279	0.0981138	0.19088	0.84862	0.908349
VF_0103	trmH	tRNA guanosine-2'-O-methyltransferase	534.638	0.919618	-0.120893	0.114842	-1.05268	0.292485	0.444807
VF_0104	spoT	bifunctional (p)ppGpp synthetase II/ guanosine-3',5'-bis pyrophosphate 3'-pyrophosphohydrolase	7808.2	0.995461	-0.00656317	0.0788786	-0.083206	0.933688	0.963759
VF_0105	rpoZ	DNA-directed RNA polymerase subunit omega	5021.15	0.904164	-0.145344	0.104677	-1.3885	0.164984	0.291219
VF_0106	gmk	guanylate kinase	2830.51	0.71494	-0.484105	0.124281	-3.89526	9.80933e-05	0.000830581
VF_0107	VF_0107	hypothetical protein	210.459	0.651943	-0.617183	0.200562	-3.07727	0.00208909	0.00990401
VF_0108	VF_0108	hypothetical protein	150.011	1.10949	0.149893	0.155505	0.963915	0.335089	0.488157
VF_0109	yedA	hypothetical protein	49.5923	0.772793	-0.371847	0.24485	-1.51867	0.128846	0.244195
VF_0110	yicC	hypothetical protein	1935.6	0.938443	-0.0916583	0.0953596	-0.961186	0.336459	0.489234
VF_0111	rph	ribonuclease PH	1651.97	0.705914	-0.502435	0.12618	-3.98189	6.83702e-05	0.000616604
VF_0112	pyrE	orotate phosphoribosyltransferase	722.555	1.2244	0.292071	0.105252	2.77498	0.00552049	0.0214348
VF_0113	VF_0113	chromosome partitioning protein ParA	494.445	3.47986	1.79903	0.119529	15.051	3.40096e-51	1.46544e-48
VF_0114	ompR	osmolarity response regulator	1628.37	1.38096	0.465673	0.163665	2.84528	0.0044373	0.0182205
VF_0115	envZ	osmolarity sensor protein	282.576	0.922852	-0.115829	0.142597	-0.81228	0.416631	0.566848
VF_0116	yicE	transporter	77.8737	0.752393	-0.410441	0.253211	-1.62094	0.10503	0.209089
VF_0117	gntX	gluconate periplasmic binding protein	70.2507	1.13604	0.184011	0.210521	0.874077	0.382076	0.534136
VF_0118	bioH	carboxylesterase of pimeloyl-CoA synthesis	979.708	1.15521	0.208158	0.103082	2.01933	0.0434525	0.10671
VF_0119	VF_0119	hypothetical protein	938.248	1.23824	0.308296	0.127044	2.42669	0.0152374	0.0472725
VF_0120	yhgF	transcriptional accessory protein	4669.8	1.25053	0.32254	0.100988	3.19385	0.00140387	0.00717113
VF_0121	greB	transcription elongation factor GreB	802.541	0.973614	-0.0385776	0.123297	-0.312884	0.754368	0.847217
VF_0122	htrB2	lipid A biosynthesis lauroyl acyltransferase	1210.35	0.931453	-0.102445	0.102975	-0.994856	0.319806	0.471949
VF_0124	slmA	nucleoid occlusion protein	656.44	0.923207	-0.115274	0.113675	-1.01407	0.310549	0.462447
VF_0125	dfp	bifunctional phosphopantothenoylcysteine decarboxylase/phosphopantothenate synthase	2357.74	1.03309	0.0469653	0.100581	0.466942	0.640541	0.759639
VF_0126	radC	DNA repair protein RadC	3663.13	0.756973	-0.401686	0.137952	-2.91179	0.00359368	0.0152476
VF_0127	rpmB	50S ribosomal protein L28	39857.3	0.657475	-0.604992	0.135916	-4.45122	8.53851e-06	0.000112109
VF_0128	rpmG	50S ribosomal protein L33	11761.2	0.706455	-0.50133	0.138082	-3.63067	0.000282687	0.00196329
VF_0129	VF_0129	hypothetical protein	369.97	1.01318	0.0188848	0.138813	0.136044	0.891786	0.9357
VF_0130	mutM	formamidopyrimidine-DNA glycosylase	465.601	0.922634	-0.11617	0.122498	-0.948336	0.342958	0.494819
VF_0131	VF_0131	phosphoglycerol transferase	2006.88	1.20042	0.263536	0.0996611	2.64433	0.0081854	0.0293411
VF_0132	coaD	phosphopantetheine adenylyltransferase	360.858	1.07837	0.10885	0.125657	0.866253	0.386351	0.537786
VF_0133	VF_0133	glycosyltransferase	1743.18	0.988858	-0.0161641	0.0890265	-0.181565	0.855924	0.913558
VF_0134	VF_0134	alpha-L-glycero-D-manno-heptose beta-1,4-glucosyltransferase	1180.32	1.03845	0.0544271	0.110824	0.491114	0.623346	0.745401
VF_0135	VF_0135	ADP-heptose--LPS heptosyltransferase III	2613.3	0.907143	-0.140599	0.106789	-1.3166	0.187972	0.319717
VF_0136	wavC	3-deoxy-D-manno-octulosonic acid kinase	711.027	1.05752	0.0806853	0.111406	0.724247	0.468914	0.61538
VF_0137	VF_0137	choline-sulfatase	2902.54	1.09959	0.136967	0.0912208	1.50149	0.133228	0.249594
VF_0138	waaA	3-deoxy-D-manno-octulosonic acid transferase	2064.89	0.888094	-0.171216	0.0932267	-1.83655	0.066276	0.147967
VF_0139	rfaF	ADP-heptose--LPS heptosyltransferase	2208.56	1.0531	0.0746465	0.0840383	0.888244	0.37441	0.526645
VF_0140	VF_0140	UDP-N-acetylglucosamine 4,6-dehydratase	7247.21	1.14265	0.192386	0.0898235	2.14182	0.032208	0.0841661
VF_0141	VF_0141	UDP-bacillosamine synthetase	5941.85	1.10092	0.138715	0.0953735	1.45444	0.145825	0.266775
VF_0142	neuC	UDP-N-acetylglucosamine 2-epimerase	5357.33	1.13615	0.184154	0.0956274	1.92574	0.0541363	0.127623
VF_0143	neuB	N-acetylneuraminate synthase	3681.68	1.20532	0.26941	0.0965396	2.79067	0.00525987	0.0206155
VF_0144	neuD	sialic acid synthase	1773.26	1.00604	0.00869303	0.110038	0.0790005	0.937032	0.965412
VF_0145	VF_0145	mannose-1-phosphate guanylyltransferase	4420.1	1.13811	0.186642	0.0893637	2.08857	0.0367463	0.0933934
VF_0146	VF_0146	oxidoreductase	4782.74	1.15252	0.204787	0.082838	2.47214	0.0134308	0.042985
VF_0147	neuA	acylneuraminate cytidylyltransferase	2700.91	1.12422	0.16893	0.0945044	1.78754	0.0738505	0.160804
VF_0148	ptmA	flagellin modification protein A	3485.65	1.23925	0.309466	0.0934797	3.31051	0.000931248	0.00507216
VF_0149	VF_0149	glycosyltransferase	1696.05	0.936627	-0.0944533	0.129274	-0.730643	0.464997	0.611482
VF_0150	VF_0150	hypothetical protein	558.371	1.04566	0.0644098	0.126715	0.508305	0.611239	0.734548
VF_0151	waaL	O-antigen ligase	601.372	0.877036	-0.189293	0.151271	-1.25135	0.210806	0.347136
VF_0152	rfaD	ADP-L-glycero-D-manno-heptose-6-epimerase	2948.5	1.07488	0.104182	0.0904679	1.15159	0.249489	0.394584
VF_0153	rjg	right junction gene, LPS locus	114.725	1.21614	0.282304	0.195257	1.44581	0.148232	0.270133
VF_0154	VF_0154	hypothetical protein	26.9265	1.30007	0.378586	0.285976	1.32384	0.185557	0.317279
VF_0155	VF_0155	TetR family transcriptional regulator	1342.09	0.970795	-0.0427613	0.0938508	-0.45563	0.648656	0.76645
VF_0157	wbfB	WbfB protein	1404.48	0.389671	-1.35967	0.138129	-9.8435	7.31251e-23	6.75188e-21
VF_0158	VF_0158	hypothetical protein	313.252	0.328047	-1.60803	0.155675	-10.3294	5.19049e-25	5.16121e-23
VF_0160	wbfD	WbfD protein	121.556	0.302154	-1.72664	0.213751	-8.07784	6.59251e-16	4.19111e-14
VF_0161	VF_0161	hypothetical protein	9934.4	0.425244	-1.23364	0.108025	-11.42	3.32419e-30	4.29707e-28
VF_0162	gfcE	exopolysaccharide export protein	2391.6	0.253384	-1.9806	0.140169	-14.1302	2.47588e-45	8.7286e-43
VF_0163	VF_0163	hypothetical protein	651.238	0.418048	-1.25826	0.140405	-8.96166	3.19837e-19	2.53129e-17
VF_0164	etp	phosphotyrosine-protein phosphatase	1269.41	0.237189	-2.07589	0.157045	-13.2185	6.86269e-40	1.33068e-37
VF_0165	wzc	protein-tyrosine kinase, chain length regulator in capsular polysaccharide biosynthesis	4417.85	0.284739	-1.81229	0.135684	-13.3567	1.08245e-40	2.46927e-38
VF_0166	rffG	dTDP-glucose 4,6-dehydratase	2320.7	0.253277	-1.98121	0.13565	-14.6053	2.59759e-48	1.00734e-45
VF_0167	rffH	glucose-1-phosphate thymidylyltransferase	1582.85	0.317782	-1.65389	0.124885	-13.2433	4.93389e-40	1.00703e-37
VF_0168	rfbC	dTDP-4-deoxyrhamnose-3,5-epimerase	994.634	0.287177	-1.79999	0.134886	-13.3445	1.2747e-40	2.74626e-38
VF_0169	rmlB	dTDP-glucose-4,6-dehydratase	507.608	0.320751	-1.64048	0.136183	-12.0461	2.03363e-33	3.03324e-31
VF_0170	rfbX	polisoprenol-linked O-antigen transporter	270.921	0.303193	-1.72169	0.162379	-10.6029	2.88858e-26	3.02754e-24
VF_0171	VF_0171	hypothetical protein	291.356	0.454197	-1.13861	0.172713	-6.59249	4.32515e-11	1.67729e-09
VF_0172	VF_0172	O-acetyltransferase	1053.88	0.320258	-1.6427	0.104234	-15.7598	5.88626e-56	3.26099e-53
VF_0173	VF_0173	hypothetical protein	216.97	0.25995	-1.9437	0.155813	-12.4745	1.02833e-35	1.66161e-33
VF_0174	VF_0174	beta-D-GlcNAc beta-1,3-galactosyltransferase	864.86	0.304442	-1.71576	0.131896	-13.0085	1.09527e-38	2.02261e-36
VF_0175	VF_0175	glycosyltransferase	1428.65	0.352546	-1.50412	0.106643	-14.1042	3.57663e-45	1.15585e-42
VF_0176	VF_0176	3-deoxy-8-phosphooctulonate synthase	2972.62	0.393905	-1.34408	0.113841	-11.8067	3.60433e-32	5.17688e-30
VF_0177	VF_0177	3-deoxy-manno-octulosonate-8-phosphatase	1150.37	0.338675	-1.56203	0.0961559	-16.2447	2.43433e-59	1.57339e-56
VF_0178	VF_0178	3-deoxy-manno-octulosonate cytidylyltransferase	1786.3	0.330513	-1.59722	0.0950749	-16.7996	2.45652e-63	1.90528e-60
VF_0179	kpsF	arabinose-5-phosphate isomerase	2296.08	0.286903	-1.80137	0.133376	-13.506	1.44236e-41	3.49593e-39
VF_0180	rfe	UDP-GlcNAc:undecaprenylphosphate GlcNAc-1-phosphate transferase	3175.48	0.292062	-1.77566	0.0973472	-18.2404	2.4651e-74	2.38991e-71
VF_0181	ddhD	CDP-6-deoxy-delta-3,4-glucoseen reductase	2710.9	0.958104	-0.0617459	0.102368	-0.603176	0.546392	0.683043
VF_0182	ddhA	glucose-1-phosphate cytidylyltransferase	2049.23	1.23846	0.308543	0.112879	2.73341	0.00626829	0.0237155
VF_0183	ddhB	CDP-glucose 4,6-dehydratase	4029.98	1.28499	0.361758	0.123269	2.93472	0.0033385	0.0144012
VF_0184	ddhC	CDP-4-dehydro-6-deoxy-D-glucose 3-dehydratase	5743.78	1.42291	0.508844	0.120603	4.21916	2.45213e-05	0.000261246
VF_0185	VF_0185	acetolactate synthase, large subunit	4094.88	1.23306	0.302246	0.0938739	3.2197	0.00128324	0.00662637
VF_0186	VF_0186	dTDP-glucose 4,6-dehydratase	2269.28	1.10101	0.138822	0.104859	1.3239	0.185536	0.317279
VF_0187	VF_0187	glycosyltransferase	1306.25	1.21147	0.276755	0.115151	2.40342	0.0162427	0.0498727
VF_0188	VF_0188	glycosyltransferase	1036.72	1.22564	0.293532	0.106332	2.76052	0.00577093	0.02218
VF_0189	VF_0189	hypothetical protein	458.278	1.20412	0.267985	0.130443	2.05442	0.0399348	0.0999927
VF_0190	VF_0190	hypothetical protein	720.615	1.428	0.513994	0.11347	4.52976	5.90507e-06	8.23736e-05
VF_0191	fnlA	UDP-N-acetylglucosamine 4,6-dehydratase	4151.28	1.48775	0.573134	0.103999	5.51096	3.5688e-08	8.59616e-07
VF_0192	fnlB	UDP-2-acetamido-2,6-dideoxy-beta-L-talose 4-dehydrogenase	4935.26	1.36884	0.452955	0.0800867	5.65581	1.55112e-08	4.01016e-07
VF_0193	rffE	UDP-N-acetyl glucosamine-2-epimerase	3026.38	1.46243	0.548366	0.0969835	5.65422	1.56555e-08	4.02067e-07
VF_0194	wbjE	group 1 glycosyl transferase	2373.52	1.22304	0.290474	0.0963957	3.01335	0.00258379	0.0117743
VF_0195	VF_0195	UDP-N-acetyl-D-quinovosamine 4-epimerase	2013.86	1.23829	0.308349	0.0940405	3.2789	0.00104214	0.00558978
VF_0196	VF_0196	undecaprenyl-phosphate beta-N-acetyl-D-fucosaminephosphotransferase	941.695	1.04276	0.0604005	0.108758	0.555365	0.578645	0.711473
VF_0197	VF_0197	UDP-D-quinovosamine 4-dehydrogenase	2469.4	1.16038	0.214599	0.08921	2.40555	0.0161481	0.0496216
VF_0198	ugd	pseudo	2345.02	1.02785	0.0396257	0.0923377	0.429138	0.667822	0.782658
VF_0200	VF_0200	acetyltransferase	1075.47	1.04153	0.0586997	0.096665	0.607249	0.543686	0.680572
VF_0201	VF_0201	UDP-glucose 4-epimerase	3816.19	1.03659	0.0518435	0.105052	0.493505	0.621656	0.744068
VF_0202	gpmM	2,3-bisphosphoglycerate-independent phosphoglycerate mutase	11422.8	1.27085	0.345791	0.144015	2.40108	0.0163469	0.0501131
VF_0203	VF_0203	Na(+) driven multidrug efflux pump	337.268	0.975013	-0.036507	0.130569	-0.2796	0.779785	0.864193
VF_0204	groES	co-chaperonin GroES	1569.13	1.55495	0.636869	0.175123	3.63669	0.000276165	0.00192967
VF_0205	groEL	molecular chaperone GroEL	10445.3	1.77807	0.830311	0.198786	4.17691	2.95495e-05	0.000305581
VF_0206	tpiA	triosephosphate isomerase	9318.58	1.07156	0.0997185	0.0914361	1.09058	0.275457	0.425148
VF_0207	hpcD	5-carboxymethyl-2-hydroxymuconate delta-isomerase	533.207	1.98118	0.98636	0.182705	5.39866	6.71404e-08	1.50503e-06
VF_0208	VF_0208	hypothetical protein	287.723	1.69364	0.760126	0.150785	5.04113	4.62785e-07	8.79745e-06
VF_0209	glpX	fructose 1,6-bisphosphatase II	1350.33	1.11381	0.155502	0.120809	1.28718	0.198033	0.332887
VF_0210	VF_0210	transcriptional regulator	2943.42	0.790423	-0.339303	0.158876	-2.13565	0.032708	0.0852429
VF_0211	rraA	ribonuclease activity regulator protein RraA	1122.33	1.36303	0.446818	0.133244	3.35339	0.000798288	0.00453412
VF_0212	menA	1,4-dihydroxy-2-naphthoate polyprenyltransferase	963.623	0.86941	-0.201891	0.115905	-1.74186	0.0815323	0.1724
VF_0214	prkB	phosphoribulokinase	2917.6	1.14472	0.194999	0.100473	1.94081	0.0522814	0.12408
VF_0215	VF_0215	hypothetical protein	115.487	1.05386	0.0756839	0.17185	0.440408	0.659642	0.776355
VF_0216	yheT	hydrolase	354.796	1.05362	0.0753549	0.139617	0.539726	0.589386	0.719705
VF_0217	VF_0217	hypothetical protein	151.258	0.806224	-0.310747	0.159061	-1.95364	0.0507443	0.121427
VF_0218	yheS	ABC transporter ATP-binding protein	1746.94	0.949241	-0.075154	0.0858923	-0.87498	0.381585	0.533641
VF_0219	kefG	glutathione-regulated potassium-efflux system ancillary protein KefG	435.302	1.16288	0.2177	0.114551	1.90047	0.0573721	0.132909
VF_0220	kefB	glutathione-regulated potassium-efflux system protein KefB	1496.85	1.12385	0.168449	0.101222	1.66415	0.0960824	0.195287
VF_0222	VF_0222	hypothetical protein	984.117	0.95373	-0.0683466	0.130885	-0.522186	0.601541	0.727855
VF_0223	slyD	FKBP-type peptidylprolyl isomerase	3991.86	1.02711	0.0385869	0.0866799	0.445165	0.6562	0.772877
VF_0224	slyX	hypothetical protein	232.421	0.953804	-0.0682352	0.162729	-0.419318	0.674984	0.789619
VF_0225	VF_0225	vegetatible incompatibility protein HET-E-1	1041.25	1.24424	0.315264	0.110999	2.84026	0.00450771	0.018401
VF_0226	fkpA	FKBP-type peptidylprolyl isomerase	7468.44	1.5853	0.664758	0.118899	5.59094	2.25841e-08	5.57843e-07
VF_0227	yheO	DNA-binding transcriptional regulator	991.364	1.0227	0.0323894	0.103944	0.311604	0.755341	0.847831
VF_0228	tusD	sulfur transfer complex subunit TusD	498.107	0.866487	-0.20675	0.119763	-1.72632	0.0842896	0.176118
VF_0229	tusC	sulfur transfer protein complex subunit TusC	258.333	0.870131	-0.200695	0.13344	-1.50401	0.132579	0.248503
VF_0230	rpsL	30S ribosomal protein S12	66930.7	0.776984	-0.364044	0.121052	-3.00732	0.00263558	0.0119681
VF_0231	rpsG	30S ribosomal protein S7	35499	0.790227	-0.339661	0.106359	-3.19354	0.00140538	0.00717113
VF_0232	fusA	elongation factor G	42307.5	0.917032	-0.124957	0.0917021	-1.36264	0.172997	0.301384
VF_0233	tufB	elongation factor Tu	25066.3	1.16481	0.220093	0.102562	2.14596	0.0318765	0.0835012
VF_0234	rpsJ	30S ribosomal protein S10	42455.9	0.901052	-0.150318	0.0927596	-1.62051	0.105123	0.209135
VF_0235	rplC	50S ribosomal protein L3	63982.5	0.964994	-0.0514086	0.102935	-0.499426	0.617479	0.74044
VF_0237	rplD	50S ribosomal protein L4	62376.5	1.06825	0.0952492	0.136168	0.699499	0.48424	0.627879
VF_0238	rplW	50S ribosomal protein L23	20510.4	1.08955	0.123732	0.143517	0.862141	0.38861	0.539574
VF_0239	rplB	50S ribosomal protein L2	74073.4	1.12812	0.173922	0.166357	1.04547	0.295804	0.448298
VF_0240	rpsS	30S ribosomal protein S19	37788.1	1.09314	0.128481	0.163261	0.786967	0.431301	0.579551
VF_0241	rplV	50S ribosomal protein L22	54713	1.10099	0.138795	0.166814	0.832037	0.405388	0.556888
VF_0242	rpsC	30S ribosomal protein S3	56070.4	1.1317	0.178497	0.173657	1.02787	0.304012	0.455548
VF_0243	rplP	50S ribosomal protein L16	43655.3	1.09971	0.137127	0.175443	0.781604	0.434447	0.582516
VF_0244	rpmC	50S ribosomal protein L29	31325.7	1.04626	0.0652418	0.163456	0.399139	0.689791	0.798034
VF_0245	rpsQ	30S ribosomal protein S17	18313	1.05578	0.0783031	0.161663	0.484359	0.628131	0.748814
VF_0246	rplN	50S ribosomal protein L14	71271.3	0.895086	-0.159902	0.0876586	-1.82414	0.0681307	0.151497
VF_0248	rplX	50S ribosomal protein L24	50534.2	0.931188	-0.102855	0.0936577	-1.09821	0.272115	0.421472
VF_0249	rplE	50S ribosomal protein L5	65039.6	0.99778	-0.00320669	0.0996117	-0.032192	0.974319	0.98653
VF_0250	rpsN	30S ribosomal protein S14	35727.8	1.00627	0.00901475	0.108781	0.0828706	0.933954	0.963777
VF_0251	rpsH	30S ribosomal protein S8	55744.6	0.981869	-0.026398	0.110199	-0.239549	0.81068	0.883591
VF_0252	rplF	50S ribosomal protein L6	58476.9	1.01975	0.0282165	0.116202	0.242823	0.808142	0.881569
VF_0253	rplR	50S ribosomal protein L18	46751	1.01618	0.0231539	0.12093	0.191465	0.848161	0.908132
VF_0254	rpsE	30S ribosomal protein S5	62922.2	1.02819	0.0401023	0.126595	0.316776	0.751414	0.845613
VF_0255	rpmD	50S ribosomal protein L30	16574.2	1.05158	0.0725534	0.131368	0.552293	0.580748	0.713154
VF_0256	rplO	50S ribosomal protein L15	60063.8	1.03036	0.0431488	0.120619	0.357729	0.720546	0.820815
VF_0257	secY	preprotein translocase subunit SecY	133771	1.013	0.0186289	0.117525	0.15851	0.874055	0.923592
VF_0258	rpmJ	50S ribosomal protein L36	10078.4	0.905602	-0.143051	0.111694	-1.28074	0.200284	0.335219
VF_0259	rpsM	30S ribosomal protein S13	42378.8	0.850522	-0.23358	0.0953861	-2.44879	0.0143339	0.0452661
VF_0260	rpsK	30S ribosomal protein S11	59297.6	0.857581	-0.221655	0.093783	-2.36349	0.0181038	0.0541716
VF_0261	rpsD	30S ribosomal protein S4	99442.5	0.877059	-0.189254	0.0881567	-2.14679	0.0318102	0.0834641
VF_0262	rpoA	DNA-directed RNA polymerase subunit alpha	122643	0.88328	-0.179058	0.0916882	-1.9529	0.0508316	0.121461
VF_0263	rplQ	50S ribosomal protein L17	31922.1	0.84965	-0.235059	0.0940293	-2.49984	0.0124248	0.0406611
VF_0264	fbp	fructose-1,6-bisphosphatase	4912.37	1.66753	0.737714	0.134502	5.48476	4.14024e-08	9.6722e-07
VF_0265	mpl	UDP-N-acetylmuramate:L-alanyl-gamma-D-glutamyl-meso-diaminopimelate ligase	1532.36	1.13969	0.188643	0.100457	1.87785	0.0604024	0.137788
VF_0266	ubiX	aromatic acid decarboxylase	617.917	1.07703	0.107063	0.108314	0.988445	0.322935	0.474731
VF_0267	tbpA	thiamine transporter substrate binding subunit	501.813	0.890124	-0.167922	0.11143	-1.50698	0.131815	0.247664
VF_0268	thiP	thiamine transporter membrane protein	230.24	0.722257	-0.469415	0.166112	-2.8259	0.00471475	0.0190258
VF_0269	thiQ	thiamine ABC transporter ATP-binding protein ThiQ/SfuC	131.516	1.04821	0.0679329	0.163208	0.416236	0.677237	0.791539
VF_0270	hepA	ATP-dependent helicase HepA	2900.19	0.921563	-0.117846	0.0919795	-1.28122	0.200116	0.335219
VF_0271	rluA	pseudouridine synthase	756.847	0.904825	-0.144289	0.103639	-1.39222	0.163855	0.290018
VF_0272	VF_0272	universal stress protein	1058.14	1.5046	0.589377	0.144867	4.0684	4.73362e-05	0.000451032
VF_0273	VF_0273	transporter	9319.49	1.43411	0.520155	0.128021	4.06305	4.84356e-05	0.000460376
VF_0274	VF_0274	hypothetical protein	26906.6	1.83271	0.873981	0.153552	5.69178	1.25724e-08	3.27219e-07
VF_0275	argR	arginine repressor ArgR	1017.57	0.801265	-0.319648	0.13493	-2.36899	0.0178369	0.0535382
VF_0276	mdh	malate dehydrogenase	12850.3	1.71359	0.77702	0.195764	3.96916	7.21254e-05	0.000641838
VF_0277	ispB	octaprenyl diphosphate synthase	2952.75	1.25677	0.329719	0.115763	2.84823	0.00439632	0.0180987
VF_0278	rplU	50S ribosomal protein L21	42333.7	0.698456	-0.51776	0.112694	-4.59437	4.34062e-06	6.3761e-05
VF_0279	rpmA	50S ribosomal protein L27	8531.18	0.78791	-0.343896	0.0959198	-3.58525	0.000336756	0.00227516
VF_0280	obgE	GTPase ObgE	1595.5	0.958735	-0.0607959	0.104532	-0.5816	0.560836	0.694641
VF_0281	yjjP	hypothetical protein	209.533	1.53623	0.619395	0.180813	3.42562	0.000613399	0.00364841
VF_0283	VF_0283	hypothetical protein	91.7845	1.16659	0.222304	0.214728	1.03528	0.300538	0.452617
VF_0284	folA	dihydrofolate reductase	390.231	0.987734	-0.0178058	0.119712	-0.148739	0.88176	0.927438
VF_0285	apaH	diadenosine tetraphosphatase	216.866	0.873554	-0.195031	0.145139	-1.34375	0.179028	0.30939
VF_0286	ksgA	dimethyladenosine transferase	2273.66	0.945641	-0.0806363	0.118319	-0.681516	0.495545	0.63944
VF_0287	pdxA	4-hydroxythreonine-4-phosphate dehydrogenase PdxA	3284.41	1.04123	0.0582836	0.0806744	0.722454	0.470015	0.6162
VF_0288	surA	peptidyl-prolyl cis-trans isomerase	2791.88	1.08843	0.122249	0.0829634	1.47353	0.140609	0.260029
VF_0289	imp	organic solvent tolerance protein	5083.85	1.14585	0.196414	0.0870475	2.2564	0.0240454	0.0672786
VF_0290	djlA	Dna-J like membrane chaperone protein	1070.57	0.921552	-0.117862	0.117449	-1.00351	0.315613	0.467399
VF_0291	VF_0291	hypothetical protein	601.004	1.20507	0.269117	0.133055	2.0226	0.0431142	0.106224
VF_0292	leuD	3-isopropylmalate dehydratase small subunit	2476.21	1.44977	0.535826	0.140959	3.80128	0.00014395	0.00113926
VF_0293	leuC	isopropylmalate isomerase large subunit	6046.72	1.41272	0.498475	0.146031	3.4135	0.000641347	0.00377412
VF_0294	leuB	3-isopropylmalate dehydrogenase	3742.44	1.43739	0.523452	0.137011	3.82051	0.000133177	0.00107821
VF_0295	leuA	2-isopropylmalate synthase	5581.57	1.29884	0.377223	0.124487	3.03021	0.00244384	0.0112024
VF_0296	VF_0296	TetR family transcriptional regulator	256.701	1.2728	0.34801	0.166629	2.08853	0.0367505	0.0933934
VF_0297	VF_0297	acriflavin resistance periplasmic protein	591.926	1.02579	0.0367398	0.129158	0.284456	0.776061	0.862302
VF_0298	VF_0298	acriflavin resistance plasma membrane protein	1182.42	1.04759	0.0670756	0.127093	0.527769	0.597659	0.725422
VF_0300	VF_0300	salt-induced outer membrane protein	594.549	0.993743	-0.0090548	0.122455	-0.0739442	0.941055	0.968527
VF_0301	dnaB	replicative DNA helicase	2614.06	0.964008	-0.0528831	0.0862633	-0.613043	0.539848	0.677855
VF_0302	alr	alanine racemase	1330.68	1.10935	0.149718	0.0928442	1.61257	0.106838	0.211819
VF_0303	VF_0303	hypothetical protein	281.031	0.829117	-0.270352	0.152147	-1.77691	0.0755833	0.163112
VF_0304	pgi	glucose-6-phosphate isomerase	2817.47	1.34605	0.42873	0.118417	3.62049	0.000294043	0.002029
VF_0305	cheX	chemotaxis CheY-phosphatase CheX	1039.43	0.974732	-0.0369223	0.0982091	-0.375956	0.70695	0.81111
VF_0306	zur	DNA-binding transcriptional repressor, Zn(II)-binding	1540.45	0.923835	-0.114292	0.160907	-0.710302	0.477517	0.622667
VF_0307	VF_0307	tRNA-dihydrouridine synthase A	1798.08	0.932523	-0.100788	0.144927	-0.695442	0.486778	0.629662
VF_0308	VF_0308	hypothetical protein	1920.19	1.10226	0.140459	0.100354	1.39964	0.161621	0.287112
VF_0309	VF_0309	hypothetical protein	67.9352	1.51336	0.597759	0.220674	2.70878	0.00675301	0.0251656
VF_0310	cysJ	sulfite reductase subunit alpha	219.754	0.597179	-0.743764	0.228912	-3.24912	0.00115761	0.00611611
VF_0311	cysI	sulfite reductase subunit beta	398.569	0.955472	-0.0657152	0.22495	-0.292133	0.770185	0.85827
VF_0312	cysH	phosphoadenosine phosphosulfate reductase	197.698	0.870335	-0.200357	0.253111	-0.79158	0.428606	0.57713
VF_0313	VF_0313	hypothetical protein	435.686	1.3408	0.423098	0.149228	2.83523	0.0045792	0.0186339
VF_0314	fklB	FKBP-type peptidylprolyl isomerase	11835.3	1.08843	0.122255	0.0979192	1.24852	0.211839	0.348393
VF_0315	VF_0315	opacity associated protein OapA	713.535	1.52104	0.605063	0.129561	4.67009	3.01068e-06	4.62001e-05
VF_0316	VF_0316	drug/metabolite exporter family protein	192.316	1.0566	0.0794262	0.140652	0.564699	0.572278	0.70521
VF_0317	elaA	acyltransferase	195.821	0.95948	-0.0596755	0.190249	-0.313671	0.753771	0.846792
VF_0318	VF_0318	Crp/Fnr family transcriptional regulator	126.344	0.885551	-0.175353	0.168007	-1.04372	0.296614	0.448622
VF_0319	cpdB	2',3'-cyclic-nucleotide 2'-phosphodiesterase	23184.6	1.27004	0.344869	0.134389	2.56619	0.0102822	0.0350699
VF_0320	cysD	sulfate adenylyltransferase subunit 2	107.581	0.722142	-0.469646	0.214171	-2.19286	0.0283177	0.0763672
VF_0321	cysN	sulfate adenylyltransferase subunit 1	180.27	0.749484	-0.416031	0.252501	-1.64764	0.0994264	0.200507
VF_0322	yfbS	divalent anion:sodium symporter family protein	101.992	0.719222	-0.475491	0.284261	-1.67273	0.0943813	0.19335
VF_0323	cysC	adenylyl-sulfate kinase	147.087	0.823977	-0.279324	0.196658	-1.42035	0.155505	0.280349
VF_0324	VF_0324	hypothetical protein	1836.61	1.55034	0.632589	0.148069	4.27227	1.93491e-05	0.000216866
VF_0325	VF_0325	hypothetical protein	346.618	1.05033	0.0708368	0.138177	0.512654	0.608194	0.732949
VF_0326	VF_0326	permease	444.59	1.06564	0.0917163	0.120351	0.762072	0.446017	0.593441
VF_0327	VF_0327	ABC transporter ATP-binding protein	174.79	1.01226	0.0175861	0.164672	0.106795	0.914952	0.949987
VF_0328	VF_0328	hypothetical protein	302.064	0.995913	-0.0059085	0.132596	-0.0445601	0.964458	0.979796
VF_0329	ytfJ	transcriptional regulator	3853.1	1.17239	0.229456	0.0897137	2.55764	0.0105384	0.0355993
VF_0330	VF_0330	hypothetical protein	488.541	1.64283	0.716181	0.132789	5.39337	6.91471e-08	1.5323e-06
VF_0331	msrA	peptide-methionine (S)-S-oxide reductase	777.866	1.04596	0.0648275	0.120124	0.539672	0.589424	0.719705
VF_0332	ytfM	hypothetical protein	950.359	1.01243	0.0178215	0.0984181	0.181079	0.856305	0.913558
VF_0333	ytfN	hypothetical protein	1374.6	1.07409	0.10312	0.108117	0.953782	0.340194	0.491166
VF_0336	yjcE	cation/proton antiporter	1931.07	1.13147	0.178195	0.10034	1.7759	0.0757495	0.16338
VF_0337	metH	B12-dependent methionine synthase	5924.44	1.02048	0.0292511	0.145903	0.200482	0.841103	0.904548
VF_0338	lysC	aspartate kinase	1891.16	1.02581	0.0367633	0.109213	0.33662	0.736403	0.833558
VF_0339	VF_0339	serine--pyruvate aminotransferase	496.746	1.30987	0.389421	0.117503	3.31415	0.000919218	0.00503492
VF_0340	VF_0340	Lipid A core -- O-antigen ligase Wzy-like protein	936.344	0.989789	-0.0148066	0.0951244	-0.155655	0.876305	0.9251
VF_0341	uvrA	excinuclease ABC subunit A	3392.27	1.31703	0.397289	0.132847	2.99059	0.0027844	0.0124976
VF_0342	galU	glucose-1-phosphate uridylyltransferase	3487.18	0.883358	-0.17893	0.103212	-1.73362	0.0829864	0.174429
VF_0343	VF_0343	hypothetical protein	175.583	1.00949	0.0136255	0.163466	0.0833542	0.93357	0.963759
VF_0344	VF_0344	glycosyltransferase	820.794	1.1733	0.230575	0.0985064	2.34071	0.0192473	0.056418
VF_0345	VF_0345	lipopolysaccharide N-acetylglucosaminyltransferase	550.734	1.14666	0.197434	0.111103	1.77704	0.0755623	0.163112
VF_0346	VF_0346	hypothetical protein	394.616	1.12467	0.169501	0.129421	1.30969	0.190301	0.322829
VF_0347	VF_0347	hypothetical protein	354.44	0.918354	-0.122878	0.13508	-0.909667	0.362998	0.514019
VF_0348	VF_0348	sensor protein UhpB	306.652	0.888912	-0.169888	0.13673	-1.24251	0.21405	0.349952
VF_0349	VF_0349	chain length regulator, exopolysaccharide biosynthesis protein	1175.61	0.998715	-0.00185526	0.104462	-0.0177602	0.98583	0.992484
VF_0350	VF_0350	polysaccharide export periplasmic protein	453.151	0.903758	-0.145992	0.111028	-1.31492	0.188537	0.320258
VF_0351	VF_0351	TetR family transcriptional regulator	641.329	1.0159	0.0227524	0.11368	0.200145	0.841367	0.90458
VF_0352	wcaJ	UDP-glucose lipid carrier transferase	599.021	1.09824	0.135199	0.103519	1.30603	0.191543	0.324511
VF_0353	ssb	single-stranded DNA-binding protein	3954.7	1.02113	0.0301675	0.0909008	0.331873	0.739985	0.836636
VF_0354	VF_0354	hypothetical protein	339.397	0.711022	-0.492033	0.147585	-3.33391	0.000856354	0.00477833
VF_0355	csrD	regulatory protein CsrD	2018.27	1.09681	0.133312	0.0915004	1.45696	0.145128	0.266228
VF_0356	mshI	MSHA biogenesis protein MshI	2221.3	0.925954	-0.110988	0.0923741	-1.2015	0.229556	0.369691
VF_0357	mshJ	MSHA biogenesis protein MshJ	578.068	0.943468	-0.083955	0.112756	-0.744571	0.456531	0.603623
VF_0358	VF_0358	hypothetical protein	248.985	1.15886	0.212709	0.148676	1.43069	0.15252	0.275397
VF_0359	mshL	MSHA biogenesis protein MshL	1930.85	1.1195	0.162854	0.129476	1.25779	0.208469	0.344074
VF_0360	mshM	MSHA biogenesis protein MshM	812.152	0.785299	-0.348686	0.107588	-3.24092	0.00119143	0.00624373
VF_0361	mshN	MSHA biogenesis protein MshN	1475.82	0.967862	-0.0471268	0.0995977	-0.473172	0.636091	0.755979
VF_0362	mshE	MSHA biogenesis protein MshE	2454.06	0.973379	-0.0389268	0.105499	-0.368978	0.712144	0.815381
VF_0363	mshG	MSHA biogenesis protein MshG	1341.21	0.931461	-0.102433	0.111462	-0.918996	0.358098	0.509429
VF_0364	VF_0364	hypothetical protein	404.956	0.87272	-0.196409	0.141453	-1.3885	0.164984	0.291219
VF_0365	mshB	MSHA pilin protein MshB	1704	0.913223	-0.130961	0.107901	-1.21372	0.224854	0.363932
VF_0366	mshA	MSHA pilin protein MshA	4935.24	0.865526	-0.208351	0.11017	-1.89117	0.058602	0.134871
VF_0367	mshC	MSHA pilin protein MshC	251.485	1.0343	0.0486561	0.129226	0.376519	0.706531	0.811109
VF_0368	mshD	MshD protein	120.05	1.07209	0.100427	0.167969	0.597891	0.549912	0.686373
VF_0369	mshO	MSHA pilus assembly protein MshO	111.178	1.01818	0.0259974	0.191733	0.135592	0.892144	0.935822
VF_0370	mshP	MSHA biogenesis protein MshP	69.6956	1.16261	0.217373	0.225713	0.96305	0.335523	0.488416
VF_0371	mshQ	MshQ protein	818.282	0.959302	-0.0599435	0.113126	-0.529881	0.596194	0.724324
VF_0372	mreB	rod shape-determining protein MreB	6415.07	1.03646	0.0516676	0.096446	0.535715	0.592155	0.721635
VF_0373	mreC	rod shape-determining protein MreC	2209.38	0.844774	-0.243363	0.120717	-2.01598	0.0438023	0.107442
VF_0374	mreD	rod shape-determining protein MreD	1173.93	0.964988	-0.0514167	0.100301	-0.512622	0.608216	0.732949
VF_0375	yhdE	Maf-like protein	890.739	1.08799	0.121661	0.10072	1.20792	0.227079	0.366769
VF_0376	rng	ribonuclease G	2925.38	1.19965	0.262617	0.105869	2.48058	0.0131167	0.0421779
VF_0377	yhdP	membrane protein, transporter	3018.85	1.02227	0.0317756	0.0870609	0.364982	0.715125	0.817346
VF_0378	VF_0378	beta-ureidopropionase	812.011	1.1465	0.197235	0.10606	1.85966	0.0629335	0.142141
VF_0379	tldD	peptidase	1884.81	1.10741	0.147193	0.102417	1.43719	0.150665	0.272792
VF_0380	yjgA	hypothetical protein	1779.27	0.909923	-0.136183	0.103097	-1.32093	0.186524	0.318653
VF_0381	pmbA	peptidase PmbA	1807.29	1.01983	0.0283346	0.0954358	0.296897	0.766545	0.855688
VF_0382	VF_0382	magnesium transporter	1374.54	0.910964	-0.134534	0.112613	-1.19466	0.232221	0.373054
VF_0383	VF_0383	phosphocarrier protein HPr	289.483	0.89321	-0.162929	0.136685	-1.192	0.23326	0.374104
VF_0384	yhbJ	hypothetical protein	1492.95	0.801945	-0.318424	0.115706	-2.75201	0.00592314	0.0226305
VF_0385	ptsN	sugar-specific enzyme IIA component of PTS	1304	0.792729	-0.335101	0.151577	-2.21076	0.0270526	0.0736727
VF_0386	hpf	ribosome-associated, sigma 54 modulation protein	1231.59	1.23603	0.30571	0.101183	3.02135	0.00251653	0.0115219
VF_0387	rpoN	RNA polymerase factor sigma-54	7185.7	1.19252	0.254013	0.0851547	2.98296	0.00285477	0.0127095
VF_0388	lptB	ABC transporter ATP-binding protein	2182.38	0.901176	-0.15012	0.100372	-1.49564	0.134749	0.251834
VF_0389	lptA	ABC transporter substrate-binding protein	1090.04	0.871732	-0.198043	0.106003	-1.86827	0.0617249	0.140064
VF_0390	VF_0390	hypothetical protein	1110.52	0.946387	-0.0794974	0.0978905	-0.812106	0.416731	0.566848
VF_0391	kdsC	3-deoxy-D-manno-octulosonate 8-phosphate phosphatase	1326.64	1.15102	0.202914	0.114472	1.77261	0.0762926	0.164004
VF_0392	kdsD	D-arabinose 5-phosphate isomerase	3515.83	1.01451	0.0207868	0.0921333	0.225616	0.8215	0.891126
VF_0393	yrbG	calcium/sodium:proton antiporter	1328.78	0.797907	-0.325708	0.105454	-3.08864	0.00201076	0.00960791
VF_0394	yrbF	ABC transporter ATP-binding protein	637.487	1.15802	0.211662	0.119775	1.76717	0.0771995	0.165493
VF_0395	yrbE	toluene ABC transporter membrane protein	320.734	1.021	0.0299859	0.127472	0.235234	0.814027	0.886166
VF_0396	yrbD	organic solvent ABC transporter	189.913	1.00134	0.00192879	0.170839	0.0112901	0.990992	0.995616
VF_0397	yrbC	organic solvent ABC transporter	346.067	0.884631	-0.176852	0.121518	-1.45537	0.145568	0.266775
VF_0399	yrbB	NTP-binding protein	841.508	0.771672	-0.373939	0.171279	-2.18322	0.0290198	0.0775594
VF_0400	yrbA	DNA-binding transcriptional regulator	1259.92	0.750876	-0.413353	0.1765	-2.34195	0.0191835	0.0563135
VF_0401	murA	UDP-N-acetylglucosamine 1-carboxyvinyltransferase	7384.03	0.911092	-0.134332	0.0909836	-1.47644	0.139825	0.259073
VF_0402	plsC	1-acyl-sn-glycerol-3-phosphate acyltransferase	1699.16	0.78906	-0.341793	0.143121	-2.38814	0.0169338	0.0515181
VF_0403	idi	isopentenyl-diphosphate delta-isomerase	178.79	0.7115	-0.491063	0.179592	-2.73433	0.00625075	0.0236723
VF_0404	yjgF	ketoacid-binding protein	4921.83	1.0669	0.0934257	0.0950125	0.983299	0.32546	0.477358
VF_0405	pyrI	aspartate carbamoyltransferase	212.184	1.20203	0.265476	0.176514	1.504	0.132582	0.248503
VF_0406	pyrB	aspartate carbamoyltransferase	733.701	1.11618	0.158575	0.145106	1.09282	0.274472	0.423902
VF_0407	argI	ornithine carbamoyltransferase	794.925	1.17649	0.234491	0.122367	1.9163	0.0553269	0.12926
VF_0408	sagP	arginine deiminase	1031.92	1.21983	0.286681	0.122525	2.33978	0.0192949	0.0565148
VF_0409	rraB	hypothetical protein	1620.62	0.903831	-0.145874	0.113826	-1.28156	0.199997	0.335173
VF_0410	VF_0410	hypothetical protein	363.614	0.898155	-0.154963	0.137132	-1.13002	0.258466	0.404492
VF_0411	valS	valyl-tRNA synthetase	19883.1	1.04874	0.0686538	0.108074	0.635249	0.525266	0.664377
VF_0412	holC	DNA polymerase III subunit chi	1119.53	0.660944	-0.5974	0.133015	-4.49123	7.0814e-06	9.5023e-05
VF_0413	pepA	leucyl aminopeptidase	11548.4	0.982433	-0.0255691	0.117372	-0.217847	0.827548	0.895683
VF_0414	yjgP	hypothetical protein	1264.47	1.05981	0.083803	0.107543	0.779254	0.43583	0.583817
VF_0415	yjgQ	hypothetical protein	1099.29	1.01953	0.0279105	0.103845	0.26877	0.788106	0.869495
VF_0416	VF_0416	hypothetical protein	667.372	0.925457	-0.111762	0.112476	-0.993648	0.320394	0.471949
VF_0417	VF_0417	hypothetical protein	183.277	0.71552	-0.482936	0.219786	-2.1973	0.0279989	0.075718
VF_0418	dgkA	diacylglycerol kinase	532.875	0.643701	-0.635537	0.166879	-3.80838	0.000139879	0.0011187
VF_0420	mltC	membrane-bound lytic murein transglycosylase C	1141.85	1.15296	0.205339	0.100413	2.04494	0.0408608	0.101706
VF_0421	yggX	hypothetical protein	751.354	0.904978	-0.144046	0.115794	-1.24398	0.213506	0.349639
VF_0422	mutY	A/G-specific adenine glycosylase	1905.68	0.73472	-0.444734	0.122519	-3.62992	0.000283508	0.00196329
VF_0423	yneH	glutaminase	806.2	0.886281	-0.174164	0.108316	-1.60792	0.107852	0.213067
VF_0424	yggW	coproporphyrinogen III oxidase	1158.16	0.977859	-0.032301	0.117077	-0.275895	0.782629	0.865669
VF_0425	rdgB	deoxyribonucleotide triphosphate pyrophosphatase	819.625	1.05281	0.0742405	0.104513	0.710349	0.477488	0.622667
VF_0426	VF_0426	hypothetical protein	331.806	1.024	0.0342127	0.151517	0.225801	0.821356	0.891126
VF_0427	yggU	hypothetical protein	288.991	1.05444	0.0764836	0.125808	0.60794	0.543227	0.680572
VF_0428	yggT	hypothetical protein	783.179	1.02033	0.0290409	0.113493	0.255884	0.798041	0.874934
VF_0429	proC	pyrroline-5-carboxylate reductase	1007.01	1.14224	0.19186	0.103561	1.85263	0.0639351	0.1439
VF_0430	yggS	hypothetical protein	1132.24	1.05883	0.0824671	0.0969408	0.850696	0.394938	0.546476
VF_0431	pilT	transporter	1249.57	1.21651	0.282744	0.119091	2.37418	0.0175882	0.0529556
VF_0432	pilU	pili retraction protein PilU	1170.04	1.14777	0.198834	0.103384	1.92325	0.0544486	0.128126
VF_0433	yqgF	Holliday junction resolvase-like protein	247.864	1.01581	0.0226346	0.143111	0.158161	0.87433	0.923631
VF_0434	yqgE	hypothetical protein	395.507	1.42232	0.508245	0.135735	3.74439	0.000180833	0.001367
VF_0435	gshB	glutathione synthetase	1930.66	1.56724	0.648224	0.162079	3.99944	6.3493e-05	0.00058486
VF_0436	rsmE	16S rRNA (uracil(1498)-N(3))-methyltransferase	1394.65	1.51486	0.599186	0.123569	4.849	1.24086e-06	2.11055e-05
VF_0437	endA	DNA-specific endonuclease I	271.195	2.198	1.13619	0.134484	8.44847	2.95138e-17	2.00798e-15
VF_0438	yggI	hypothetical protein	189.654	0.810101	-0.303826	0.179326	-1.69427	0.090214	0.18609
VF_0439	metK	S-adenosylmethionine synthetase	8534.81	0.53352	-0.906385	0.178233	-5.08538	3.66894e-07	7.14982e-06
VF_0440	tktA	transketolase	16804.4	1.4537	0.539729	0.154826	3.48604	0.000490222	0.00305149
VF_0441	epd	erythrose 4-phosphate dehydrogenase	745.015	1.14588	0.196455	0.108985	1.80258	0.0714541	0.156465
VF_0442	pgk	phosphoglycerate kinase	13113.3	1.42174	0.507662	0.140682	3.60857	0.000307891	0.00211328
VF_0443	fbaA	fructose-bisphosphate aldolase	27062.5	1.46905	0.554887	0.156328	3.54951	0.000385943	0.00254538
VF_0444	srmB	ATP-dependent RNA helicase SrmB	2267.23	0.800909	-0.32029	0.139197	-2.30099	0.0213924	0.0612702
VF_0445	yfiC	S-adenosyl-L-methionine-dependent methyltransferase	273.491	1.09727	0.133915	0.138915	0.96401	0.335041	0.488157
VF_0446	brnQ	branched chain amino acid ABC transporter	909.558	1.22753	0.295755	0.105999	2.79016	0.00526817	0.0206155
VF_0447	fldB	flavodoxin FldB	553.597	1.05029	0.0707874	0.118671	0.596501	0.55084	0.687089
VF_0448	xerD	site-specific tyrosine recombinase XerD	884.061	0.867395	-0.205239	0.0999038	-2.05437	0.0399404	0.0999927
VF_0449	dsbC	protein disulfide isomerase	1967.7	0.967792	-0.0472312	0.117821	-0.400871	0.688515	0.796903
VF_0450	recJ	ssDNA exonuclease RecJ	1107.07	1.00264	0.00380405	0.102699	0.0370408	0.970452	0.984929
VF_0452	prfB	peptide chain release factor 2	6037.18	0.935737	-0.0958244	0.118698	-0.807298	0.419495	0.569209
VF_0453	lysS	lysyl-tRNA synthetase	11859.5	1.17994	0.238714	0.134625	1.77318	0.0761987	0.163984
VF_0454	vpsR	Fis family transcriptional regulator	1973.73	0.95289	-0.0696187	0.171252	-0.406527	0.684356	0.795781
VF_0455	mutH	DNA mismatch repair protein	356.287	1.24176	0.312389	0.121203	2.57741	0.00995435	0.0342833
VF_0456	nudH	dinucleoside polyphosphate hydrolase	2616.81	0.812152	-0.300178	0.0898011	-3.3427	0.000829674	0.00465626
VF_0457	ptsP	fused phosphoenolpyruvate-protein phosphotransferase PtsP/GAF domain	2795.64	0.84513	-0.242755	0.0857922	-2.82957	0.00466108	0.0189274
VF_0458	VF_0458	hypothetical protein	845.263	0.783176	-0.352592	0.116348	-3.03051	0.00244142	0.0112024
VF_0459	lgt	prolipoprotein diacylglyceryl transferase	1222.12	0.814092	-0.296736	0.117839	-2.51816	0.011797	0.0390189
VF_0460	thyA	thymidylate synthase	864.676	0.827922	-0.272433	0.10773	-2.52884	0.011444	0.0381599
VF_0461	VF_0461	sodium-dependent phosphate transporter	167.323	0.781499	-0.355684	0.172244	-2.065	0.0389233	0.0976357
VF_0462	nhaR	transcriptional activator NhaR	324.249	1.10788	0.147799	0.141709	1.04298	0.29696	0.448971
VF_0463	hlyU	transcriptional activator HlyU	329.749	0.917956	-0.123502	0.141641	-0.871937	0.383243	0.534802
VF_0464	rpsT	30S ribosomal protein S20	20613.5	0.589259	-0.763027	0.180649	-4.2238	2.4022e-05	0.000257341
VF_0465	yceN	hypothetical protein	1091.39	0.900656	-0.150952	0.110883	-1.36136	0.173398	0.301562
VF_0466	ribF	bifunctional riboflavin kinase/FMN adenylyltransferase	3851.53	0.78584	-0.347692	0.138359	-2.51297	0.011972	0.0394119
VF_0467	ileS	isoleucyl-tRNA synthetase	19617.2	1.15755	0.21108	0.111633	1.89083	0.0586465	0.134894
VF_0468	lspA	lipoprotein signal peptidase	2113.33	1.05364	0.0753779	0.0929529	0.810926	0.417408	0.567371
VF_0469	fkpB	FKBP-type peptidylprolyl isomerase	533.744	0.93639	-0.0948191	0.124439	-0.761975	0.446075	0.593441
VF_0470	ispH	4-hydroxy-3-methylbut-2-enyl diphosphate reductase	1041.58	0.980547	-0.0283411	0.110925	-0.255499	0.798338	0.874934
VF_0471	dapB	4-hydroxy-tetrahydrodipicolinate reductase	1019.99	1.12876	0.174737	0.120417	1.45109	0.146754	0.267818
VF_0472	carA	carbamoyl phosphate synthase small subunit	4012.97	0.948643	-0.0760627	0.0958673	-0.793417	0.427535	0.575888
VF_0473	carB	carbamoyl phosphate synthase large subunit	8177.58	1.16059	0.214856	0.154357	1.39195	0.163938	0.290033
VF_0474	dacB	D-alanyl-D-alanine carboxypeptidase	775.506	0.854736	-0.226449	0.107834	-2.09998	0.0357304	0.0914604
VF_0475	ompU	outer membrane protein U porin OmpU	106779	1.41386	0.499643	0.127475	3.91953	8.87204e-05	0.00076119
VF_0476	greA	transcription elongation factor GreA	3546.99	0.858339	-0.22038	0.118368	-1.86182	0.0626291	0.141701
VF_0477	yhbY	RNA-binding protein	1743.73	0.702009	-0.510439	0.174656	-2.92255	0.00347181	0.0148935
VF_0478	rrmJ	23S rRNA methyltransferase	2404.89	0.934347	-0.0979693	0.120544	-0.812726	0.416375	0.566795
VF_0479	hflB	ATP-dependent zinc-metalloprotease	12400.9	1.18643	0.246625	0.116944	2.10891	0.0349525	0.0900008
VF_0480	folP	7,8-dihydropteroate synthase	1036.63	0.872294	-0.197114	0.0996667	-1.97773	0.0479592	0.116241
VF_0481	glmM	phosphoglucosamine mutase	5187.21	1.12061	0.164283	0.112401	1.46157	0.143859	0.264457
VF_0483	secG	preprotein translocase subunit SecG	8250.74	0.664567	-0.589514	0.132477	-4.44992	8.59011e-06	0.000112163
VF_0484	VF_0484	hypothetical protein	3763.14	0.904462	-0.144868	0.105135	-1.37793	0.168225	0.294998
VF_0485	nusA	transcription elongation factor NusA	12652.7	1.05652	0.079316	0.135961	0.583373	0.559642	0.693718
VF_0486	infB	translation initiation factor IF-2	28929.8	1.04223	0.0596763	0.150167	0.397399	0.691073	0.799278
VF_0487	rbfA	ribosome-binding factor A	992.151	0.793778	-0.333193	0.130837	-2.54664	0.0108767	0.0365193
VF_0488	truB	tRNA pseudouridine synthase B	2467.46	0.803304	-0.315982	0.118012	-2.67755	0.00741636	0.0271327
VF_0489	rpsO	30S ribosomal protein S15	23266.9	0.841959	-0.248178	0.118509	-2.09417	0.0362451	0.0924119
VF_0490	pnp	polynucleotide phosphorylase	26634.2	1.19594	0.258141	0.11245	2.29562	0.0216976	0.0619844
VF_0491	nlpI	lipoprotein NlpI	1403.31	1.08443	0.116935	0.117841	0.99231	0.321046	0.472313
VF_0492	yhbV	collagenase-like protease YhbV	135.359	1.26729	0.341744	0.204941	1.66752	0.0954107	0.19452
VF_0493	yhbU	collagenase-like protease YhbU	341.226	1.75956	0.815218	0.136343	5.97917	2.24274e-09	6.74214e-08
VF_0494	gmr	modulator of RNase II stability	1732.63	1.17679	0.234854	0.090587	2.59258	0.00952602	0.0330428
VF_0495	yhbT	lipid carrier protein	412.945	1.28725	0.36429	0.164317	2.21699	0.0266235	0.0727084
VF_0496	yhbS	acyltransferase	375.09	0.982625	-0.0252865	0.130845	-0.193255	0.846759	0.908111
VF_0497	VF_0497	hypothetical protein	102.447	0.998009	-0.00287553	0.197134	-0.0145867	0.988362	0.993895
VF_0498	holD	DNA polymerase III subunit psi	912.195	0.750195	-0.414663	0.156194	-2.65479	0.00793577	0.0285482
VF_0499	rimI	acetylase for 30S ribosomal subunit protein S18	327.816	0.768245	-0.380362	0.164932	-2.30617	0.0211011	0.0606149
VF_0500	prfC	peptide chain release factor 3	4971.2	0.862036	-0.214181	0.122879	-1.74302	0.0813305	0.172202
VF_0501	yjjV	Dnase	283.453	0.785346	-0.3486	0.14758	-2.36211	0.0181711	0.0542893
VF_0502	yeiM	nucleoside transporter	39637.3	1.02255	0.0321758	0.0931797	0.345309	0.729862	0.828573
VF_0503	VF_0503	hypothetical protein	2158.77	1.0948	0.130664	0.12514	1.04414	0.29642	0.448505
VF_0504	deoC	2-deoxyribose-5-phosphate aldolase	5618.48	0.764752	-0.386935	0.157735	-2.45307	0.0141641	0.0448762
VF_0505	deoA	thymidine phosphorylase	6569.59	0.768741	-0.37943	0.153608	-2.47011	0.0135072	0.0431474
VF_0506	deoB	phosphopentomutase	9036.87	0.915723	-0.127017	0.127959	-0.992632	0.320889	0.472262
VF_0507	deoD	purine nucleoside phosphorylase	2309.19	1.26686	0.341262	0.128348	2.65888	0.00784001	0.0283087
VF_0508	VF_0508	SMP protein	824.99	1.0493	0.069431	0.121474	0.57157	0.567614	0.700352
VF_0509	serB	phosphoserine phosphatase	1810.76	1.35149	0.434546	0.144538	3.00645	0.00264315	0.011983
VF_0510	VF_0510	fimbrial protein	9.4085	0.901606	-0.149432	0.369873	-0.404008	0.686207	0.796559
VF_0512	flp1	CpaB family Flp pilus assembly protein	35.4466	0.67775	-0.561174	0.304102	-1.84535	0.064987	0.14576
VF_0513	VF_0513	general secretion pathway protein D	43.5462	0.660774	-0.597771	0.244811	-2.44176	0.0146158	0.0459106
VF_0514	VF_0514	lipoprotein	6.3578	1.11445	0.156335	0.37253	0.419658	0.674735	0.789567
VF_0515	VF_0515	chromosome partitioning ATPase	68.0075	0.77016	-0.37677	0.217702	-1.73067	0.0835108	0.175134
VF_0516	tadA1	type IV secretion NTPase	54.2317	0.969818	-0.0442147	0.237633	-0.186063	0.852395	0.911133
VF_0517	tadB1	TadB-like protein involved in pilus formation and/or protein secretion	55.1734	0.740565	-0.433302	0.22871	-1.89455	0.0581522	0.134235
VF_0518	tadC1	bipartite nuclear localization signal containing protein	36.7057	0.991692	-0.0120353	0.253487	-0.0474791	0.962131	0.978977
VF_0519	tadD1	hypothetical protein	39.0057	0.867423	-0.205192	0.257962	-0.795436	0.42636	0.574704
VF_0520	tadE1	TadE-like protein	34.764	0.805467	-0.312103	0.271408	-1.14994	0.250169	0.395176
VF_0521	tadF1	ATP/GTP-binding motif-containing protein	25.7248	0.728944	-0.456119	0.302531	-1.50768	0.131636	0.247448
VF_0522	tadG1	TadG-like protein	133.726	0.919213	-0.121528	0.169885	-0.715354	0.47439	0.619745
VF_0523	VF_0523	hypothetical protein	132.101	0.900283	-0.15155	0.163776	-0.925352	0.354783	0.506655
VF_0524	phoQ2	sensory histidine kinase in two-component regulatory system with PhoP	187.316	0.728678	-0.456648	0.161522	-2.82715	0.00469638	0.0189912
VF_0525	phoQ1	sensory histidine kinase in two-component regulatory system with PhoP	346.584	0.835773	-0.258817	0.137616	-1.88072	0.06001	0.137135
VF_0526	phoP	two component system DNA-binding response regulator	537.214	1.09453	0.130309	0.137814	0.945543	0.344382	0.495552
VF_0527	VF_0527	hypothetical protein	3789.1	1.047	0.0662602	0.0981002	0.675433	0.4994	0.642843
VF_0528	radA	DNA repair protein RadA	1206.25	0.945728	-0.0805026	0.097571	-0.825067	0.409333	0.560412
VF_0529	fusA2	elongation factor G	103324	1.03114	0.0442335	0.112454	0.393346	0.694064	0.800987
VF_0530	VF_0530	hypothetical protein	110.023	1.02028	0.0289703	0.200807	0.144269	0.885288	0.930392
VF_0531	codA	cytosine deaminase	725.282	1.04969	0.0699652	0.129819	0.538944	0.589925	0.719976
VF_0532	codB	cytosine permease	321.67	0.890439	-0.167411	0.153762	-1.08876	0.276258	0.425793
VF_0533	VF_0533	long-chain-fatty-acid--CoA ligase	891.239	1.69081	0.757717	0.182528	4.15123	3.30698e-05	0.000334842
VF_0534	mutS	DNA mismatch repair protein MutS	2703.32	0.997566	-0.00351569	0.119074	-0.0295253	0.976446	0.987591
VF_0535	recA	recombinase A	9722.82	1.24582	0.317093	0.12429	2.55124	0.0107342	0.0361347
VF_0536	alaS	alanyl-tRNA synthetase	11515.3	0.975163	-0.0362848	0.095255	-0.380923	0.70326	0.807833
VF_0537	VF_0537	aspartate kinase	10927.9	0.878782	-0.186423	0.106722	-1.7468	0.0806713	0.170953
VF_0538	csrA	carbon storage regulator	3173.79	0.875723	-0.191453	0.11966	-1.59997	0.109605	0.215651
VF_0539	oadA	oxaloacetate decarboxylase	3119.81	1.67603	0.745051	0.165264	4.50825	6.53641e-06	8.87332e-05
VF_0540	oadB	oxaloacetate decarboxylase subunit beta	1524.96	1.52257	0.60651	0.170057	3.56652	0.00036176	0.00240223
VF_0541	yqaA	hypothetical protein	521.599	1.0654	0.0913936	0.107106	0.853297	0.393494	0.544795
VF_0542	VF_0542	M16 family peptidase	4173.39	1.33515	0.417006	0.110318	3.78004	0.000156802	0.00121859
VF_0543	gshA	glutamate--cysteine ligase	3761.89	0.988825	-0.0162124	0.0841951	-0.192557	0.847306	0.908132
VF_0544	VF_0544	lipoprotein	1114.1	0.956625	-0.0639745	0.124977	-0.511888	0.608729	0.732972
VF_0545	luxS	S-ribosylhomocysteinase	1613.19	1.25854	0.331753	0.134131	2.47335	0.0133853	0.0429347
VF_0546	corB	magnesium and cobalt efflux protein CorB	1469.71	0.929401	-0.105626	0.112176	-0.941614	0.346391	0.496967
VF_0547	VF_0547	CcsA-like protein	1442.89	1.2342	0.303573	0.127029	2.38979	0.0168579	0.0513954
VF_0548	ffh	Signal recognition particle (SRP) component with 4.5S RNA (ffs)	3701.36	1.06061	0.0848953	0.0887254	0.956831	0.338652	0.490274
VF_0549	rpsP	30S ribosomal protein S16	17120.7	0.766063	-0.384464	0.118994	-3.23097	0.00123371	0.00643697
VF_0550	rimM	16S rRNA-processing protein RimM	48827.6	0.786659	-0.34619	0.112593	-3.0747	0.00210714	0.00996209
VF_0551	trmD	tRNA (guanine-N(1)-)-methyltransferase	71028.1	0.794692	-0.331532	0.11275	-2.94042	0.00327765	0.0141861
VF_0552	rplS	50S ribosomal protein L19	27068.2	0.843148	-0.246142	0.114104	-2.15718	0.0309918	0.0818706
VF_0553	aroF	phospho-2-dehydro-3-deoxyheptonate aldolase	661.163	1.07421	0.103281	0.125297	0.82429	0.409775	0.560412
VF_0554	tyrA	bifunctional chorismate mutase/prephenate dehydrogenase	1067.86	1.07155	0.099697	0.110055	0.905882	0.364998	0.51584
VF_0555	VF_0555	TagE-like protein	1224.23	0.752754	-0.409751	0.103578	-3.95596	7.62279e-05	0.000671845
VF_0556	VF_0556	hypothetical protein	850.478	0.828172	-0.271998	0.106453	-2.55511	0.0106153	0.0358279
VF_0557	yjjK	ABC transporter ATP-binding protein	10625.5	1.08533	0.11813	0.101621	1.16245	0.245052	0.388834
VF_0558	slt	lytic murein transglycosylase, soluble	1355.79	1.08421	0.116639	0.112875	1.03334	0.301443	0.45345
VF_0559	trpR	Trp operon repressor	328.945	0.846214	-0.240905	0.146072	-1.64922	0.099102	0.199957
VF_0560	yjjX	NTPase	561.702	0.965969	-0.0499505	0.106271	-0.470028	0.638335	0.75795
VF_0561	pheA	bifunctional chorismate mutase P/prephenate dehydratase	2622.68	1.01821	0.0260409	0.0959233	0.271476	0.786025	0.8683
VF_0562	raiA	stationary phase translation inhibitor and ribosome stability factor RaiA (YfiA)	17047.8	2.41418	1.27154	0.244111	5.20885	1.90016e-07	3.87833e-06
VF_0563	yfiO	lipoprotein component of outer membrane protein assembly complex	1850.76	0.964627	-0.0519563	0.0927747	-0.560027	0.575461	0.708681
VF_0564	rluD	23S rRNA pseudouridine(1911/1915/1917) synthase	2739.02	0.976336	-0.0345503	0.114566	-0.301577	0.762974	0.852439
VF_0565	yfiH	hypothetical protein	769.04	0.917418	-0.124349	0.113385	-1.0967	0.272774	0.422282
VF_0566	clpB	protein disaggregation chaperone	2449.81	1.57331	0.653801	0.188298	3.47216	0.000516296	0.00317809
VF_0568	VF_0568	hypothetical protein	36.3803	0.844719	-0.243457	0.27503	-0.885204	0.376047	0.528005
VF_0569	VF_0569	hypothetical protein	164.954	0.806531	-0.310198	0.155063	-2.00047	0.04545	0.110922
VF_0570	VF_0570	hypothetical protein	36.8389	0.842904	-0.24656	0.255616	-0.964573	0.334759	0.488157
VF_0571	VF_0571	type IV pilin	30.7999	1.05029	0.0707885	0.266674	0.26545	0.790663	0.870583
VF_0572	VF_0572	pili subunit PilA1	91.3145	1.29064	0.368084	0.225655	1.63118	0.102851	0.205798
VF_0573	VF_0573	chromate transport protein	205.116	0.989515	-0.0152059	0.143769	-0.105766	0.915768	0.950575
VF_0574	VF_0574	LysR family transcriptional regulator	239.441	1.01304	0.0186908	0.177596	0.105244	0.916182	0.950751
VF_0575	VF_0575	hypothetical protein	66.5501	0.911582	-0.133555	0.224113	-0.595928	0.551224	0.687346
VF_0576	VF_0576	2,3,4,5-tetrahydropyridine-2,6-dicarboxylate N-succinyltransferase	5126.63	1.20528	0.269364	0.12533	2.14924	0.0316152	0.0831185
VF_0577	VF_0577	hypothetical protein	964.724	1.01352	0.0193813	0.105357	0.183958	0.854046	0.912143
VF_0578	aox	alternative oxidase 1	145.231	1.45996	0.545932	0.156013	3.49927	0.000466539	0.00294992
VF_0579	yeiE	DNA-binding transcriptional regulator	324.839	1.06505	0.0909219	0.126419	0.719208	0.472013	0.617983
VF_0580	VF_0580	hypothetical protein	201.525	0.941704	-0.0866552	0.141156	-0.613898	0.539283	0.677466
VF_0581	recC	exonuclease V subunit gamma	2391.06	0.899317	-0.153098	0.0943178	-1.62321	0.104543	0.208364
VF_0582	recB	exonuclease V subunit beta	2477.31	0.963631	-0.0534468	0.0853715	-0.626049	0.531283	0.670457
VF_0583	recD	exonuclease V subunit alpha	898.768	0.981165	-0.027433	0.107958	-0.254108	0.799412	0.875727
VF_0584	emrE	DLP12 prophage multidrug resistance protein	111.937	0.53897	-0.891723	0.202487	-4.40385	1.06346e-05	0.000130922
VF_0585	argA	N-acetylglutamate synthase	127.931	0.72612	-0.46172	0.176376	-2.61782	0.0088493	0.0312546
VF_0586	VF_0586	hypothetical protein	396.327	0.887825	-0.171653	0.169908	-1.01027	0.312366	0.463943
VF_0587	mltA	murein transglycosylase A	275.08	0.936265	-0.0950114	0.163999	-0.579341	0.562359	0.695861
VF_0588	ygdL	hypothetical protein	532.027	0.587884	-0.766398	0.162993	-4.70202	2.57597e-06	4.12793e-05
VF_0589	csdE	Fe-S metabolism protein	377.414	0.906826	-0.141103	0.160613	-0.878529	0.379657	0.531903
VF_0590	csdA	cysteine sulfinate desulfinase	783.405	0.814728	-0.295609	0.118473	-2.49517	0.0125897	0.0410621
VF_0591	gcvA	DNA-binding transcriptional activator GcvA	717.123	0.941347	-0.0872015	0.130302	-0.669225	0.503352	0.646504
VF_0592	ygdD	hypothetical protein	307.77	0.871914	-0.197743	0.152803	-1.2941	0.195631	0.329851
VF_0593	ygdE	23S rRNA (cytidine(2498)-2'-O)-methyltransferase RlmM	1734.9	0.814779	-0.295519	0.115247	-2.56423	0.0103406	0.0351762
VF_0594	xni	exonuclease IX	768.307	0.957331	-0.0629098	0.110726	-0.568157	0.569928	0.702984
VF_0595	ygdH	hypothetical protein	6503.89	1.30908	0.388549	0.144999	2.67967	0.00736957	0.0269869
VF_0596	VF_0596	diguanylate cyclase/phosphodiesterase	3638.4	1.27157	0.346615	0.102998	3.36527	0.000764693	0.0043868
VF_0597	VF_0597	hypothetical protein	1196.76	0.918051	-0.123354	0.0982012	-1.25614	0.209066	0.34471
VF_0598	queF	7-cyano-7-deazaguanine reductase	1449.3	1.10502	0.144074	0.129121	1.11581	0.264505	0.412524
VF_0599	syd	SecY interacting protein Syd	545.71	0.710768	-0.492549	0.144045	-3.41941	0.000627582	0.00371001
VF_0600	VF_0600	hypothetical protein	475.217	0.67329	-0.5707	0.149856	-3.80833	0.00013991	0.0011187
VF_0601	yaiI	hypothetical protein	606.682	0.809102	-0.305607	0.134103	-2.2789	0.0226731	0.0641329
VF_0602	VF_0602	hypothetical protein	539.354	0.815809	-0.293697	0.136847	-2.14617	0.0318593	0.0835012
VF_0603	VF_0603	PTS system, cellobiose-utilization IIC component	431.182	2.04066	1.02903	0.147429	6.97988	2.95435e-12	1.31689e-10
VF_0604	VF_0604	PTS system, cellobiose-utilization IIB component	211.1	2.04775	1.03404	0.175433	5.89422	3.76451e-09	1.08946e-07
VF_0605	bglA	6-phospho-beta-glucosidase	714.049	1.88052	0.91113	0.152541	5.973	2.32933e-09	6.94858e-08
VF_0606	VF_0606	glucokinase	330.224	1.56755	0.648512	0.146016	4.44138	8.93825e-06	0.000114777
VF_0607	VF_0607	PTS system cellobiose-specific transporter subunit IIA	158.158	1.35925	0.442811	0.150182	2.9485	0.00319325	0.0138565
VF_0608	ascG	LacI family DNA-binding transcriptional repressor	473.188	0.893095	-0.163114	0.110176	-1.48048	0.138745	0.257441
VF_0609	VF_0609	outer membrane protein S	291.931	1.31844	0.398827	0.136058	2.93129	0.00337558	0.0145289
VF_0610	VF_0610	hypothetical protein	344.924	0.860774	-0.216293	0.146666	-1.47473	0.140285	0.259678
VF_0611	VF_0611	hypothetical protein	1640.32	0.916918	-0.125135	0.0886284	-1.41191	0.157978	0.282922
VF_0612	VF_0612	hypothetical protein	260.118	0.828034	-0.272237	0.150584	-1.80788	0.0706253	0.154961
VF_0613	truC	tRNA pseudouridine synthase C	548.633	0.780866	-0.356852	0.132551	-2.6922	0.00709829	0.0262048
VF_0614	suhB	inositol monophosphatase	4370.6	0.576625	-0.794295	0.22824	-3.48009	0.000501247	0.00311014
VF_0615	trmJ	methyltransferase	2420.25	0.743115	-0.428343	0.120972	-3.54084	0.000398853	0.00261718
VF_0616	iscR	Fe-S cluster synthesis regulatory protein IscR, DNA-binding transcriptional repressor	2919.72	0.663167	-0.592556	0.108327	-5.47004	4.49922e-08	1.03243e-06
VF_0617	iscS	cysteine desulfurase	10271.9	0.881819	-0.181445	0.11317	-1.6033	0.108869	0.214638
VF_0618	iscU	scaffold protein	3298.67	0.977641	-0.0326229	0.131385	-0.2483	0.803902	0.878178
VF_0619	iscA	Fe-S cluster assembly protein IscA	1490.71	0.877064	-0.189246	0.101755	-1.85982	0.0629116	0.142141
VF_0620	hscB	co-chaperone HscB	1638.23	0.711214	-0.491645	0.134378	-3.65866	0.000253539	0.00179749
VF_0621	hscA	chaperone protein HscA	4983.74	0.942089	-0.0860644	0.101745	-0.845887	0.397616	0.54952
VF_0622	fdx	(2Fe-2S) ferredoxin	1400.09	0.915167	-0.127894	0.0906212	-1.4113	0.158156	0.282922
VF_0623	iscX	hypothetical protein	293.513	1.04979	0.0701034	0.13712	0.511256	0.609172	0.732972
VF_0624	pepB	aminopeptidase	7571.53	1.20282	0.266425	0.111574	2.38788	0.0169457	0.0515181
VF_0625	ndk	nucleoside diphosphate kinase	2582.78	1.13213	0.179043	0.107761	1.66148	0.096617	0.196123
VF_0626	yfgB	ribosomal RNA large subunit methyltransferase N	2294.97	0.696412	-0.521986	0.131514	-3.96907	7.21542e-05	0.000641838
VF_0627	VF_0627	type IV pilus biogenesis/stability protein	1295.05	0.707281	-0.499645	0.120706	-4.13936	3.48271e-05	0.000349895
VF_0628	yfgA	hypothetical protein	2358.64	0.768693	-0.37952	0.102998	-3.68474	0.000228939	0.00165231
VF_0629	ispG	4-hydroxy-3-methylbut-2-en-1-yl diphosphate synthase (flavodoxin)	4859.74	0.779893	-0.358653	0.100956	-3.55256	0.000381507	0.00252472
VF_0630	hisS	histidyl-tRNA synthetase	5587.04	0.828486	-0.271451	0.094639	-2.86828	0.00412713	0.0171177
VF_0631	yfgM	hypothetical protein	3594.6	0.846779	-0.239943	0.0996181	-2.40863	0.0160125	0.0493221
VF_0632	yfgL	outer membrane protein assembly complex subunit YfgL	4943.13	0.813427	-0.297915	0.0945238	-3.15174	0.00162298	0.00808987
VF_0633	engA	GTP-binding protein EngA	3777.4	0.863543	-0.21166	0.111879	-1.89187	0.0585088	0.134737
VF_0634	VF_0634	metal-dependent hydrolase	274.538	1.00897	0.0128899	0.140106	0.0920012	0.926697	0.959096
VF_0635	VF_0635	hypothetical protein	240.933	1.24496	0.316094	0.138332	2.28504	0.0223106	0.0633387
VF_0636	xseA	exodeoxyribonuclease VII large subunit	1100.04	0.881208	-0.182446	0.1023	-1.78344	0.0745154	0.161601
VF_0637	guaB	inosine 5'-monophosphate dehydrogenase	2851.2	1.2083	0.272979	0.141638	1.9273	0.0539422	0.127398
VF_0638	guaA	GMP synthase	2417.19	1.32451	0.405454	0.157798	2.56945	0.0101861	0.0348034
VF_0639	VF_0639	aminobenzoyl-glutamate transport protein	321.734	1.16254	0.217285	0.128026	1.6972	0.0896591	0.185241
VF_0640	VF_0640	hypothetical protein	524.019	0.917647	-0.123989	0.127391	-0.973295	0.330407	0.482788
VF_0641	yhaM	hypothetical protein	493.783	0.607851	-0.71821	0.130819	-5.49009	4.01733e-08	9.49952e-07
VF_0642	VF_0642	endoribonuclease L-PSP	310.609	0.589849	-0.761583	0.140556	-5.41837	6.01442e-08	1.36397e-06
VF_0643	VF_0643	serine transporter	272.357	0.801019	-0.320092	0.184618	-1.73381	0.0829526	0.174429
VF_0644	yeiG	esterase	392.623	1.05277	0.0741911	0.122471	0.605783	0.544659	0.681351
VF_0645	frmA	alcohol dehydrogenase	50.4848	1.30578	0.384911	0.253529	1.51821	0.128961	0.244195
VF_0646	VF_0646	periplasmic protein disulfide isomerase, DsbA-like protein	517.331	1.03698	0.0523867	0.115409	0.45392	0.649886	0.767378
VF_0647	VF_0647	proton/sodium-glutamate symport protein	172.491	0.843583	-0.245398	0.196953	-1.24597	0.212775	0.349435
VF_0648	VF_0648	glutathione-dependent formaldehyde dehydrogenase	25.5868	1.59406	0.672704	0.308616	2.17975	0.0292763	0.0780836
VF_0649	yafC	LysR family transcriptional regulator	593.921	1.00195	0.00281505	0.127905	0.0220088	0.982441	0.99047
VF_0650	VF_0650	tRNA-specific adenosine deaminase	224.036	0.81812	-0.289615	0.15584	-1.85841	0.0631105	0.142458
VF_0651	VF_0651	transglycosylase	3094.16	0.773722	-0.370112	0.111461	-3.32054	0.000898448	0.0049421
VF_0652	purL	phosphoribosylformylglycinamidine synthase	1520.98	1.60769	0.684989	0.212026	3.23068	0.00123494	0.00643697
VF_0653	VF_0653	23S rRNA methyltransferase	514.221	0.675827	-0.565275	0.163171	-3.46432	0.000531575	0.00325663
VF_0654	VF_0654	hypothetical protein	812.36	0.487871	-1.03543	0.214566	-4.8257	1.39512e-06	2.34211e-05
VF_0655	chiA	endochitinase	378.506	0.942102	-0.0860444	0.120306	-0.715213	0.474477	0.619745
VF_0656	VF_0656	transcription elongation factor	260.755	0.862831	-0.212851	0.145635	-1.46153	0.14387	0.264457
VF_0657	VF_0657	succinylglutamate desuccinylase/aspartoacylase family protein	3111.62	0.638446	-0.647364	0.123197	-5.2547	1.48269e-07	3.0748e-06
VF_0658	rimK	ribosomal protein S6 modification protein	1546.82	0.646809	-0.628589	0.140123	-4.48597	7.25813e-06	9.6735e-05
VF_0659	rimK2	ribosomal protein S6 modification protein	784.816	0.4503	-1.15104	0.200269	-5.74749	9.05802e-09	2.43938e-07
VF_0660	VF_0660	sodium-dependent transporter	179.528	0.692091	-0.530966	0.152157	-3.4896	0.000483749	0.00302577
VF_0661	VF_0661	hypothetical protein	133.796	0.856575	-0.223348	0.168561	-1.32503	0.185162	0.317024
VF_0662	VF_0662	hypothetical protein	217.532	0.859896	-0.217766	0.137678	-1.5817	0.113718	0.222053
VF_0663	nanA	N-acetylneuraminate lyase	2937.56	0.444023	-1.1713	0.217052	-5.39638	6.79985e-08	1.51551e-06
VF_0664	rpiR	DNA-binding transcriptional repressor	1061.81	0.703868	-0.506623	0.111209	-4.55558	5.22412e-06	7.39385e-05
VF_0665	nagA2	N-acetylglucosamine-6-phosphate deacetylase	2206.8	0.699818	-0.514948	0.143353	-3.59217	0.000327935	0.00221943
VF_0666	nanE	N-acetylmannosamine-6-phosphate 2-epimerase	837.805	0.365487	-1.45211	0.237524	-6.11353	9.74538e-10	2.97579e-08
VF_0667	nanK	N-acetylmannosamine kinase	562.474	0.318067	-1.6526	0.257754	-6.41154	1.44058e-10	5.03295e-09
VF_0668	nanT	N-acetylneuraminate transporter, sodium-glucose/galactose cotransporter	860.742	0.541987	-0.883669	0.245299	-3.60242	0.000315266	0.00215626
VF_0669	yhcH	hypothetical protein	233.908	0.527235	-0.923482	0.263795	-3.50075	0.000463947	0.00294466
VF_0670	ureG	urease accessory protein UreG	556.727	0.645092	-0.632423	0.107616	-5.87667	4.18599e-09	1.19362e-07
VF_0671	ureF	urease accessory protein UreF	404.294	0.678262	-0.560086	0.140793	-3.97809	6.94704e-05	0.000625072
VF_0672	ureE	urease accessory protein UreE	233.449	0.737913	-0.438478	0.138088	-3.17535	0.00149655	0.00757655
VF_0673	ureC	urease subunit alpha	952.769	0.842998	-0.246399	0.120576	-2.04351	0.0410017	0.101861
VF_0674	ureB	urea amidohydrolase, beta subunit	169.877	0.661707	-0.595736	0.157135	-3.79125	0.000149894	0.00117432
VF_0675	ureA	urease subunit gamma	147.346	0.842784	-0.246765	0.158177	-1.56006	0.118746	0.228989
VF_0676	ureD	urease accessory protein UreD	181.013	0.565827	-0.821567	0.150151	-5.47159	4.4601e-08	1.02954e-06
VF_0677	VF_0677	dipeptide ABC transporter	35.8024	0.831243	-0.266658	0.26523	-1.00538	0.314712	0.466891
VF_0678	VF_0678	oligopeptide transport ATP-binding protein OppD	107.684	0.966002	-0.0499013	0.194686	-0.256317	0.797706	0.874934
VF_0679	VF_0679	oligopeptide transport system permease OppC	56.7633	0.682399	-0.551312	0.221584	-2.48805	0.0128445	0.0416479
VF_0680	VF_0680	oligopeptide transport system permease OppB	98.1717	0.775711	-0.366409	0.217131	-1.6875	0.0915066	0.188256
VF_0681	VF_0681	oligopeptide-binding protein OppA	190.952	0.596538	-0.745314	0.207062	-3.59947	0.000318871	0.00217708
VF_0682	proS	prolyl-tRNA synthetase	8223.14	0.906392	-0.141794	0.0964231	-1.47054	0.141417	0.261274
VF_0683	yaeB	hypothetical protein	369.285	0.66332	-0.592222	0.139603	-4.24218	2.21363e-05	0.000241137
VF_0684	metQ	DL-methionine transporter substrate-binding subunit	6202.2	0.867573	-0.204943	0.14522	-1.41126	0.158168	0.282922
VF_0685	metI	DL-methionine transporter subunit	882.738	0.63748	-0.649549	0.120843	-5.37513	7.65265e-08	1.66725e-06
VF_0686	metN	DL-methionine transporter ATP-binding subunit	2157.98	0.531313	-0.912365	0.156803	-5.81854	5.93632e-09	1.66819e-07
VF_0687	gmhB	D,D-heptose 1,7-bisphosphate phosphatase	817.714	0.765446	-0.385628	0.114152	-3.37818	0.000729663	0.00419827
VF_0688	yejB	oligopeptide transporter subunit	266.489	0.933532	-0.0992279	0.151994	-0.652842	0.513858	0.654757
VF_0689	yejE	oligopeptide transporter subunit	395.014	1.09061	0.125136	0.16604	0.75365	0.45106	0.597816
VF_0690	VF_0690	oligopeptide-binding protein OppA	1226.46	1.30688	0.386121	0.14285	2.70298	0.00687203	0.0254574
VF_0691	VF_0691	oligopeptide transport ATP-binding protein OppD	629.604	1.17193	0.228881	0.141493	1.61761	0.105746	0.210084
VF_0692	VF_0692	oligopeptide transport ATP-binding protein OppF	364.163	1.23656	0.306331	0.139555	2.19506	0.0281596	0.0760007
VF_0693	VF_0693	lipoprotein	192.076	1.00623	0.00895993	0.147406	0.0607843	0.951531	0.973625
VF_0694	VF_0694	hypothetical protein	262.442	0.787777	-0.34414	0.244977	-1.40479	0.160085	0.285168
VF_0695	glyA	serine hydroxymethyltransferase	16406.2	1.40406	0.489604	0.140715	3.4794	0.000502546	0.00311322
VF_0696	acfD	accessory colonization factor AcfD-like protein	2830.39	1.08476	0.117381	0.0881043	1.33229	0.182765	0.313673
VF_0697	VF_0697	lipoprotein	2047.86	1.04015	0.0567859	0.097363	0.583238	0.559733	0.693718
VF_0698	VF_0698	methyl-accepting chemotaxis protein	486.963	1.44614	0.532211	0.11487	4.63315	3.60145e-06	5.39244e-05
VF_0699	nrdR	transcriptional regulator NrdR	800.519	1.03149	0.0447234	0.10881	0.411021	0.681057	0.79385
VF_0700	ribD	bifunctional diaminohydroxyphosphoribosylaminopyrimidine deaminase/5-amino-6-(5-phosphoribosylamino) uracil reductase	1670.6	0.942379	-0.08562	0.0938088	-0.912707	0.361397	0.5126
VF_0701	ribE	riboflavin synthase subunit alpha	1072.87	0.998463	-0.00221895	0.101463	-0.0218697	0.982552	0.99047
VF_0702	ribB	3,4-dihydroxy-2-butanone-4-phosphate synthase	4398.89	1.09717	0.133789	0.0893808	1.49684	0.134434	0.251367
VF_0703	ribH	6,7-dimethyl-8-ribityllumazine synthase	3575.7	0.797567	-0.326323	0.124139	-2.62868	0.00857163	0.0303846
VF_0704	nusB	transcription antitermination protein NusB	2552.04	0.807026	-0.309314	0.131235	-2.35694	0.0184261	0.0547978
VF_0705	thiL	thiamin-monophosphate kinase	516.443	0.936497	-0.094654	0.14969	-0.632335	0.527168	0.665915
VF_0706	pgpA	phosphatidylglycerophosphatase A	502.018	0.903019	-0.147171	0.11124	-1.323	0.185835	0.317615
VF_0707	luxP	periplasmic AI-2 binding protein LuxP	466.181	0.76896	-0.37902	0.142138	-2.66656	0.00766322	0.0277655
VF_0708	luxQ	membrane-bound sensor histidine kinase LuxQ	348.128	0.787288	-0.345037	0.146754	-2.35112	0.0187171	0.0553662
VF_0709	VF_0709	hypothetical protein	158.534	0.878713	-0.186536	0.204428	-0.912479	0.361517	0.5126
VF_0710	VF_0710	antibiotic biosynthesis monooxygenase domain-containing protein	304.871	0.915647	-0.127136	0.134364	-0.946204	0.344044	0.495444
VF_0711	dxs	1-deoxy-D-xylulose-5-phosphate synthase	3368.16	0.967803	-0.0472141	0.092737	-0.509119	0.610669	0.734314
VF_0712	ispA	geranyltranstransferase	2498.56	0.717551	-0.478846	0.12611	-3.79706	0.000146421	0.0011541
VF_0713	xseB	exodeoxyribonuclease VII small subunit	1001.8	0.565284	-0.822951	0.192096	-4.28406	1.83512e-05	0.000206278
VF_0714	motA1	flagellar motor protein PomA	1813.34	1.18884	0.249554	0.0909052	2.74521	0.00604716	0.0230362
VF_0715	motB	flagellar motor protein MotB	2721.71	1.20149	0.264819	0.0970094	2.72983	0.00633671	0.0239277
VF_0716	thiI	thiamine biosynthesis protein ThiI	2451.37	0.768509	-0.379866	0.128197	-2.96315	0.00304513	0.0133107
VF_0717	yajL	hypothetical protein	526.453	1.03395	0.0481638	0.119318	0.403661	0.686462	0.796559
VF_0718	panE	2-dehydropantoate 2-reductase	385.381	0.702435	-0.509563	0.147618	-3.4519	0.000556662	0.00337302
VF_0719	yfeN	hypothetical protein	32500.1	0.963101	-0.0542417	0.0734557	-0.738428	0.460254	0.606479
VF_0720	ampG	muropeptide transporter AmpG	1079.58	0.884883	-0.176441	0.0971159	-1.81681	0.0692458	0.153361
VF_0721	VF_0721	peptidyl-prolyl cis-trans isomerase	2443.42	0.806562	-0.310143	0.131893	-2.35148	0.0186991	0.055361
VF_0722	VF_0722	lipoprotein	1283.79	0.873866	-0.194515	0.111604	-1.74291	0.0813499	0.172202
VF_0723	rlmG	methyltransferase small subunit	1731.76	0.914829	-0.128426	0.100779	-1.27433	0.202547	0.337923
VF_0724	bolA	regulator of penicillin binding proteins and beta lactamase transcription (morphogene)	851.978	0.882199	-0.180824	0.13511	-1.33835	0.180783	0.311312
VF_0725	nqrA	Na(+)-translocating NADH-quinone reductase subunit A	38400.5	1.08299	0.115016	0.0756768	1.51983	0.128553	0.243779
VF_0726	nqrB	Na(+)-translocating NADH-quinone reductase subunit B	21908.6	1.15052	0.202281	0.0826985	2.446	0.014445	0.0455429
VF_0727	nqrC	Na(+)-translocating NADH-quinone reductase subunit C	19308.6	1.20704	0.27147	0.0888951	3.05382	0.00225946	0.0105088
VF_0728	nqrD	Na(+)-translocating NADH-quinone reductase subunit D	14925.9	1.20426	0.268143	0.0943151	2.84306	0.0044683	0.0182979
VF_0729	nqrE	Na(+)-translocating NADH-quinone reductase subunit E	11434.7	1.19089	0.252039	0.0944583	2.66826	0.00762463	0.0276857
VF_0731	nqrF	Na(+)-translocating NADH-quinone reductase subunit F	22784.8	1.25577	0.328574	0.0988938	3.32249	0.000892175	0.00491457
VF_0732	apbE	thiamine biosynthesis lipoprotein	2729.18	1.00868	0.0124694	0.0859672	0.145048	0.884673	0.929998
VF_0733	VF_0733	hypothetical protein	361.704	1.07345	0.102251	0.125565	0.814327	0.415458	0.566308
VF_0734	dinB	DNA polymerase IV	622.92	0.878396	-0.187056	0.132837	-1.40817	0.159082	0.283902
VF_0735	VF_0735	alanine racemase	2310.12	0.72395	-0.466037	0.126758	-3.67659	0.000236373	0.00168813
VF_0736	pepD	aminoacyl-histidine dipeptidase	10372.3	1.29698	0.375157	0.0985652	3.80618	0.000141129	0.00112613
VF_0737	yieG	hypothetical protein	2552.37	1.00495	0.00712995	0.105405	0.0676432	0.94607	0.971368
VF_0738	gpt	xanthine-guanine phosphoribosyltransferase	1406.14	0.833253	-0.263174	0.121225	-2.17096	0.0299341	0.0794555
VF_0739	frsA	fermentation/respiration switch protein	1317.85	1.04511	0.0636495	0.120233	0.529383	0.59654	0.724517
VF_0740	proB	gamma-glutamyl kinase	1872.78	0.849907	-0.234624	0.0998979	-2.34863	0.0188424	0.0556094
VF_0741	proA	gamma-glutamyl phosphate reductase	2390.93	0.997985	-0.00290958	0.0877831	-0.0331452	0.973559	0.986207
VF_0742	lipA	lipoyl synthase	3839.3	0.904705	-0.14448	0.0904491	-1.59736	0.110185	0.216683
VF_0743	lipB	lipoate-protein ligase B	1636.58	0.637816	-0.648788	0.169867	-3.8194	0.000133779	0.0010794
VF_0744	ybeD	hypothetical protein	1071.64	0.818566	-0.28883	0.12289	-2.35031	0.0187579	0.0554273
VF_0745	dacA	D-alanyl-D-alanine carboxypeptidase	5891.75	1.00185	0.0026695	0.0964897	0.0276662	0.977928	0.98812
VF_0746	rlpA	minor lipoprotein	717.814	0.941131	-0.0875322	0.117269	-0.74642	0.455414	0.602493
VF_0747	mrdB	cell wall shape-determining protein	755.349	0.899982	-0.152032	0.133668	-1.13738	0.255378	0.401768
VF_0748	mrdA	transpeptidase	1120.35	0.798604	-0.324448	0.105525	-3.07462	0.00210773	0.00996209
VF_0749	ybeA	23S rRNA (pseudouridine(1915)-N(3))-methyltransferase RlmH	821.039	0.797671	-0.326134	0.140722	-2.31757	0.0204728	0.0591606
VF_0750	ybeB	hypothetical protein	635.951	0.954414	-0.0673133	0.116416	-0.578213	0.56312	0.696581
VF_0751	holA	DNA polymerase III subunit delta	1387.64	0.802765	-0.31695	0.0983352	-3.22316	0.00126784	0.0065731
VF_0752	rlpB	lipoprotein component of outer membrane LPS assembly complex	1108.71	0.821601	-0.283491	0.133607	-2.12182	0.0338525	0.0876368
VF_0753	leuS	leucyl-tRNA synthetase	13173.6	0.988275	-0.017015	0.0814489	-0.208904	0.834523	0.900718
VF_0754	ybeL	hypothetical protein	1182.45	1.52123	0.605242	0.181688	3.33122	0.000864656	0.00481773
VF_0755	lnt	apolipoprotein N-acyltransferase	1285.07	1.07762	0.107846	0.129214	0.834631	0.403926	0.555469
VF_0756	ybeX	ion transport protein	2887.41	0.782936	-0.353034	0.105369	-3.35046	0.000806763	0.00457402
VF_0757	ybeY	metalloprotease	1790.48	0.953067	-0.0693502	0.0935675	-0.741178	0.458585	0.604896
VF_0758	VF_0758	PhoH-like protein	2953.74	1.20276	0.266351	0.16438	1.62033	0.105161	0.209135
VF_0759	miaB	(dimethylallyl)adenosine tRNA methylthiotransferase	6215.35	0.796446	-0.328352	0.110103	-2.98222	0.00286168	0.012712
VF_0760	ubiF	2-octaprenyl-3-methyl-6-methoxy-1,4-benzoquinol hydroxylase	641.31	1.16474	0.220002	0.152687	1.44087	0.149621	0.271644
VF_0762	ychF	GTP-dependent nucleic acid-binding protein EngD	4626.72	0.791555	-0.337238	0.110535	-3.05097	0.00228102	0.0105685
VF_0763	pth	peptidyl-tRNA hydrolase	2108.13	0.564717	-0.824401	0.179676	-4.58827	4.46937e-06	6.51588e-05
VF_0764	prs	ribose-phosphate pyrophosphokinase	6508.15	0.915422	-0.127492	0.0860354	-1.48185	0.138379	0.257148
VF_0765	ipk	4-diphosphocytidyl-2C-methyl-D-erythritol kinase	2308.96	0.828805	-0.270896	0.124761	-2.17132	0.0299072	0.0794385
VF_0766	lolB	molecular chaperone LolB	384.319	1.28092	0.357185	0.130887	2.72896	0.00635335	0.0239439
VF_0767	hemA	glutamyl-tRNA reductase	2770.99	0.715564	-0.482847	0.145011	-3.32972	0.000869341	0.00483688
VF_0768	prfA	peptide chain release factor 1	2862.83	0.865964	-0.207621	0.0880416	-2.35821	0.0183634	0.0546952
VF_0769	prmC	N5-glutamine methyltransferase, modifies release factors RF-1 and RF-2	1952.36	0.814408	-0.296176	0.105989	-2.79442	0.0051993	0.0204699
VF_0770	VF_0770	transcriptional regulator	648.109	0.902276	-0.148359	0.101177	-1.46634	0.142557	0.262754
VF_0771	ychA	transcriptional regulator	2801.39	0.827509	-0.273152	0.123398	-2.21359	0.0268572	0.0732435
VF_0772	kdsA	2-dehydro-3-deoxyphosphooctonate aldolase	3590.41	1.07122	0.0992499	0.0900194	1.10254	0.270228	0.419345
VF_0773	cobA	uroporphyrin-III C-methyltransferase	342.026	0.817775	-0.290224	0.138173	-2.10044	0.0356901	0.0914176
VF_0774	VF_0774	nitrite transporter	151.077	1.00489	0.00703991	0.201019	0.0350211	0.972063	0.98579
VF_0775	nirD	nitrite reductase small subunit	79.0157	1.09176	0.126661	0.241316	0.524875	0.59967	0.727179
VF_0776	nirB	nitrite reductase, large subunit, NAD(P)H-binding	1546.5	1.87759	0.908883	0.361216	2.51618	0.0118635	0.0391881
VF_0777	vfcA	amino acid chemoreceptor VfcA	21258.6	1.36537	0.449291	0.116055	3.87137	0.000108225	0.000900634
VF_0778	ushA	bifunctional UDP-sugar hydrolase/5'-nucleotidase periplasmic	33791.1	1.2149	0.280837	0.126003	2.22882	0.0258261	0.0709303
VF_0779	ydaL	hypothetical protein	409.489	0.799208	-0.323356	0.155617	-2.0779	0.0377189	0.094983
VF_0780	copG	copper amine oxidase N-terminal protein	407.099	1.03285	0.046629	0.154467	0.301871	0.76275	0.852434
VF_0781	copA	copper transporter	765.614	1.34852	0.431374	0.12895	3.34529	0.000821977	0.00463992
VF_0782	cueR	DNA-binding transcriptional activator of copper-responsive regulon genes	147.103	1.08806	0.121752	0.169268	0.719285	0.471965	0.617983
VF_0783	ybbN	thioredoxin	938.148	1.27629	0.351955	0.133829	2.62989	0.00854116	0.0303043
VF_0784	ybbO	short chain dehydrogenase	199.737	0.873338	-0.195388	0.153613	-1.27195	0.203391	0.338376
VF_0785	proX	glycine betaine transporter periplasmic subunit	550.611	1.32558	0.406619	0.130367	3.11903	0.00181449	0.00880674
VF_0786	proW	glycine betaine transporter subunit	357.484	1.05005	0.07046	0.130134	0.541441	0.588204	0.719122
VF_0787	proV	glycine betaine transporter subunit	454.338	0.841998	-0.248112	0.112702	-2.20148	0.0277018	0.0751766
VF_0788	yfcH	hypothetical protein	625.186	1.24806	0.319691	0.114602	2.78958	0.0052776	0.0206316
VF_0789	yfcE	phosphodiesterase	428.211	0.805966	-0.31121	0.147626	-2.1081	0.0350227	0.090065
VF_0790	toxS	regulatory protein ToxS	888.296	1.0105	0.0150759	0.130042	0.115931	0.907707	0.946006
VF_0791	toxR	transcriptional activator ToxR	3110.9	1.00636	0.00914905	0.0853517	0.107192	0.914636	0.949987
VF_0792	htpG	heat shock protein 90	7281.37	1.54232	0.625105	0.174872	3.57464	0.000350713	0.00234091
VF_0793	adk	adenylate kinase	6929.23	0.859036	-0.21921	0.0932754	-2.35014	0.0187664	0.0554273
VF_0794	hemH	ferrochelatase	2237.53	1.11815	0.161109	0.0951751	1.69277	0.0904999	0.186581
VF_0795	tig	trigger factor	23918.9	1.06514	0.0910464	0.0853227	1.06708	0.285934	0.437245
VF_0796	clpP	ATP-dependent Clp protease proteolytic subunit	6657.66	1.11511	0.157183	0.0897387	1.75157	0.0798484	0.16958
VF_0797	clpX	ATP-dependent protease ATP-binding subunit ClpX	13617.8	1.06773	0.0945462	0.0788969	1.19835	0.23078	0.371355
VF_0798	lon	DNA-binding ATP-dependent protease Lon (La)	9272.91	1.31284	0.392693	0.140071	2.80354	0.00505457	0.0201663
VF_0799	hupB	HU, DNA-binding transcriptional regulator subunit beta	11243.8	1.16319	0.218085	0.143206	1.52288	0.127789	0.242899
VF_0800	ppiD	peptidyl-prolyl cis-trans isomerase	6569.52	0.987729	-0.0178128	0.0760327	-0.234278	0.814769	0.886166
VF_0801	comE	competence protein ComE	50.4311	0.592679	-0.754678	0.261374	-2.88735	0.00388499	0.0163939
VF_0802	VF_0802	di-/tripeptide transporter	860.545	1.07569	0.105259	0.113785	0.925063	0.354933	0.506655
VF_0803	rfaH	transcriptional activator RfaH	590.714	0.968021	-0.046889	0.115266	-0.406789	0.684163	0.795781
VF_0804	asnB	asparagine synthetase B	2051.36	1.22811	0.296442	0.149983	1.97651	0.0480967	0.116437
VF_0805	VF_0805	glutathione-regulated potassium-efflux system protein KefC	1204.1	0.987163	-0.0186398	0.106059	-0.175749	0.860491	0.915748
VF_0806	nagC	DNA-binding transcriptional dual regulator	3553.09	1.06341	0.0886999	0.105153	0.843536	0.398929	0.550788
VF_0807	nagA	N-acetylglucosamine-6-phosphate deacetylase	2355.81	0.989196	-0.0156717	0.12149	-0.128996	0.897361	0.939008
VF_0808	nagE	PTS system N-acetyl glucosamine specific transporter subunit IICB\	12465	1.42514	0.511106	0.133342	3.83305	0.000126564	0.00102897
VF_0809	glnS	glutaminyl-tRNA synthetase	9048.87	0.97957	-0.0297794	0.0769007	-0.387245	0.698575	0.803411
VF_0810	fur	ferric uptake regulator	2753.82	0.760131	-0.395679	0.145853	-2.71286	0.00667044	0.024945
VF_0811	VF_0811	hypothetical protein	153.561	0.893313	-0.162763	0.163333	-0.996507	0.319004	0.471275
VF_0812	fldA	flavodoxin FldA	2225.22	0.719297	-0.47534	0.156378	-3.03968	0.00236833	0.0109208
VF_0813	VF_0813	hypothetical protein	1394.44	0.628209	-0.670683	0.193216	-3.47115	0.000518236	0.00318497
VF_0814	ybfF	esterase/lipase YbfF	414.354	0.929149	-0.106019	0.163239	-0.649468	0.516036	0.655943
VF_0815	seqA	replication initiation regulator SeqA	2551.23	0.896724	-0.157265	0.131743	-1.19372	0.232587	0.373487
VF_0816	pgm	phosphoglucomutase	8008.28	1.01316	0.0188651	0.0822178	0.229453	0.818517	0.888636
VF_0817	ybgI	metal-binding protein	765.845	1.04824	0.0679657	0.102983	0.659972	0.509272	0.650727
VF_0818	gltA	type II citrate synthase	23377	1.45344	0.539474	0.156977	3.43663	0.000588996	0.00351945
VF_0819	sdhC	succinate dehydrogenase cytochrome b556 large membrane subunit	5124.15	1.22734	0.29553	0.160426	1.84216	0.0654515	0.146717
VF_0820	sdhD	succinate dehydrogenase, membrane subunit, binds cytochrome b556	3504.38	1.17011	0.226644	0.153851	1.47314	0.140714	0.260099
VF_0821	sdhA	succinate dehydrogenase flavoprotein subunit	15848.6	1.25247	0.324772	0.153913	2.1101	0.0348498	0.0899785
VF_0822	sdhB	succinate dehydrogenase iron-sulfur subunit	5838.49	1.28533	0.362135	0.140617	2.57533	0.0100146	0.0344295
VF_0823	sucA	2-oxoglutarate dehydrogenase subunit E1	46947.7	1.52237	0.60632	0.130315	4.65271	3.276e-06	4.96263e-05
VF_0824	sucB	dihydrolipoamide succinyltransferase	20423.3	1.84133	0.880745	0.135703	6.49022	8.57132e-11	3.07774e-09
VF_0825	sucC	succinyl-CoA synthetase subunit beta	33772.5	2.18651	1.12863	0.146401	7.70918	1.26627e-14	7.44032e-13
VF_0826	sucD	succinyl-CoA synthetase subunit alpha	25166.8	2.29852	1.2007	0.155947	7.69944	1.36662e-14	7.91006e-13
VF_0827	VF_0827	methyl-accepting chemotaxis protein	275.204	0.996693	-0.00477948	0.131618	-0.0363133	0.971033	0.98526
VF_0828	znuB	zinc ABC transporter membrane protein	169.346	0.756833	-0.401953	0.168694	-2.38273	0.0171849	0.0520241
VF_0829	znuC	zinc ABC transporter ATP-binding protein	339.202	0.747819	-0.41924	0.164995	-2.54093	0.0110557	0.0369605
VF_0830	znuA	zinc ABC transporter periplasmic substrate-binding protein	812.368	0.743527	-0.427544	0.175641	-2.43419	0.014925	0.0466392
VF_0831	yebA	peptidase	1148.28	0.749163	-0.416649	0.135249	-3.08061	0.00206575	0.00981738
VF_0832	VF_0832	hypothetical protein	967.869	0.874059	-0.194197	0.0999098	-1.94372	0.0519293	0.123547
VF_0833	feoA	ferrous ion transport protein A	1534.38	2.07364	1.05217	0.16804	6.2614	3.81525e-10	1.25386e-08
VF_0834	feoB	bifunctional ferrous iron transporter, protein B/ GTP-binding protein/membrane protein	7736.82	1.64556	0.718575	0.155773	4.61296	3.96983e-06	5.89846e-05
VF_0835	VF_0835	hypothetical protein	279.729	1.52177	0.605747	0.151327	4.00289	6.25723e-05	0.000580515
VF_0836	pta	phosphate acetyltransferase	14375.2	0.796578	-0.328112	0.130122	-2.52157	0.0116831	0.0388569
VF_0837	ackA	acetate kinase	8497.39	0.637742	-0.648955	0.155881	-4.16315	3.13881e-05	0.000319483
VF_0838	yfbV	hypothetical protein	1223.77	1.54785	0.630262	0.185347	3.40044	0.000672768	0.00392921
VF_0839	argS	arginyl-tRNA synthetase	5713.71	1.00005	6.63632e-05	0.0869154	0.000763538	0.999391	0.999391
VF_0840	yecM	hypothetical protein	426.517	0.775046	-0.367646	0.167286	-2.1977	0.0279702	0.0756932
VF_0841	VF_0841	dehydrogenase	783.82	0.892224	-0.164522	0.108617	-1.5147	0.129849	0.245516
VF_0842	VF_0842	O-methyltransferase	2356.49	0.855546	-0.225082	0.124924	-1.80175	0.0715843	0.156661
VF_0843	VF_0843	lipoprotein	1455.33	0.800751	-0.320574	0.153709	-2.08558	0.0370164	0.0938233
VF_0844	VF_0844	hypothetical protein	1486.28	0.933318	-0.0995601	0.096651	-1.0301	0.302964	0.45468
VF_0845	VF_0845	1-acyl-sn-glycerol-3-phosphate acyltransferase	1005.3	0.819381	-0.287394	0.138839	-2.06998	0.0384545	0.0965222
VF_0846	VF_0846	acyl carrier protein	1101.18	1.01153	0.0165403	0.126416	0.13084	0.895902	0.937988
VF_0847	VF_0847	acyl carrier protein	462.646	1.04991	0.0702593	0.137398	0.511356	0.609102	0.732972
VF_0848	VF_0848	DNA gyrase subunit B	615.153	0.731167	-0.451727	0.13507	-3.3444	0.000824619	0.00464807
VF_0849	VF_0849	AMP-(fatty)acid ligase	1220.01	0.85983	-0.217877	0.111732	-1.95	0.0511764	0.12198
VF_0850	VF_0850	AMP-(fatty)acid ligase	414.814	0.980422	-0.0285252	0.11954	-0.238625	0.811396	0.884123
VF_0851	VF_0851	acyltransferase	1975.75	1.12383	0.168421	0.0848689	1.98448	0.0472018	0.114692
VF_0852	VF_0852	phenylalanine and histidine ammonia-lyase	3311.65	1.17932	0.237959	0.0836488	2.84474	0.0044447	0.0182205
VF_0853	VF_0853	esterase	447.714	1.00888	0.0127588	0.122262	0.104356	0.916887	0.951227
VF_0854	VF_0854	hypothetical protein	638.046	1.07006	0.097686	0.131379	0.743543	0.457153	0.604034
VF_0855	VF_0855	transporter	1187.94	0.941291	-0.087288	0.121854	-0.71633	0.473788	0.619305
VF_0856	VF_0856	phospho-N-acetylmuramoyl-pentapeptide-transferase	336.658	0.99387	-0.00887058	0.126147	-0.0703197	0.943939	0.970658
VF_0857	VF_0857	3-oxoacyl-ACP synthase	1085.17	1.21327	0.278897	0.102417	2.72316	0.00646615	0.0243196
VF_0858	VF_0858	3-hydroxylacyl-ACP dehydratase	770.381	1.25432	0.326903	0.110848	2.94911	0.00318687	0.013855
VF_0859	fabG	3-ketoacyl-ACP reductase	1456.92	1.28759	0.364679	0.113447	3.21453	0.0013066	0.00671128
VF_0860	VF_0860	3-oxoacyl-ACP synthase	1966.47	1.43787	0.523934	0.119454	4.38607	1.15415e-05	0.000139868
VF_0861	hslJ	heat shock protein HslJ	4275.06	1.09754	0.134268	0.105281	1.27532	0.202196	0.337544
VF_0862	rplY	50S ribosomal protein L25	38665.8	0.738767	-0.436809	0.148152	-2.94839	0.00319435	0.0138565
VF_0863	VF_0863	hypothetical protein	596.975	1.24848	0.320176	0.11115	2.88057	0.00396957	0.0166242
VF_0864	yejH	ATP-dependet helicase	633.291	0.939333	-0.0902912	0.135927	-0.66426	0.506524	0.648712
VF_0865	ymdC	hydrolase	520.414	1.12545	0.170508	0.121449	1.40395	0.160334	0.285405
VF_0866	VF_0866	hypothetical protein	69.3997	1.0966	0.133042	0.203928	0.652396	0.514146	0.654757
VF_0867	VF_0867	lipoprotein	22.7946	1.0146	0.0209102	0.304848	0.0685921	0.945314	0.970967
VF_0868	VF_0868	hypothetical protein	269.783	1.028	0.0398469	0.129717	0.307183	0.758704	0.849871
VF_0869	VF_0869	hypothetical protein	76.5539	0.762205	-0.39175	0.226909	-1.72647	0.0842638	0.176118
VF_0870	VF_0870	acetyltransferase	91.6655	0.61474	-0.701952	0.222096	-3.16058	0.00157454	0.00789326
VF_0871	VF_0871	TetR family transcriptional regulator	250.107	0.721613	-0.470702	0.157636	-2.98601	0.00282647	0.0126176
VF_0872	VF_0872	methyl-accepting chemotaxis protein	173.656	1.09934	0.136633	0.157957	0.865003	0.387037	0.538385
VF_0873	VF_0873	hypothetical protein	720.435	0.354565	-1.49588	0.151898	-9.84794	6.99615e-23	6.61733e-21
VF_0874	secF	preprotein translocase subunit SecF	87.7488	0.669694	-0.578427	0.206524	-2.80077	0.00509804	0.0202563
VF_0875	secD	preprotein translocase subunit SecD	128.406	0.505424	-0.984433	0.170733	-5.76593	8.12104e-09	2.22942e-07
VF_0876	VF_0876	hypothetical protein	648.213	0.827959	-0.272368	0.179956	-1.51352	0.130146	0.245654
VF_0877	VF_0877	LysR family transcriptional regulator	199.988	0.902955	-0.147274	0.156204	-0.942834	0.345766	0.496806
VF_0878	emrK	EmrKY-TolC multidrug resistance efflux pump, membrane fusion protein component	833.616	1.65362	0.725631	0.118598	6.11843	9.45028e-10	2.90859e-08
VF_0879	emrB	multidrug efflux system protein	577.417	1.56571	0.646815	0.134365	4.81385	1.48046e-06	2.46405e-05
VF_0880	rsuA	16S rRNA pseudouridine(516) synthase	905.004	0.776665	-0.364636	0.138818	-2.62671	0.0086214	0.0305053
VF_0881	bcr	bicyclomycin/multidrug efflux system protein	380.26	0.951647	-0.0715009	0.127794	-0.559502	0.575819	0.708897
VF_0882	VF_0882	hypothetical protein	331.395	0.844658	-0.243561	0.140567	-1.7327	0.0831487	0.174675
VF_0883	ybjT	hypothetical protein	602.822	1.22875	0.297191	0.112964	2.63085	0.00851718	0.0302469
VF_0884	VF_0884	ABC transporter ATP-binding protein	565.713	0.774983	-0.367764	0.151528	-2.42704	0.0152225	0.047264
VF_0885	VF_0885	ABC transporter permease	811.581	0.853971	-0.227741	0.129739	-1.75538	0.0791943	0.168745
VF_0886	VF_0886	hypothetical protein	558.309	0.911485	-0.133709	0.120583	-1.10885	0.267495	0.416103
VF_0887	nhaA	pH-dependent sodium/proton antiporter	1621.56	1.17956	0.238254	0.102386	2.32701	0.0199649	0.0580388
VF_0888	VF_0888	trans-2-enoyl-CoA reductase	16235.6	1.06812	0.0950794	0.0913581	1.04073	0.298	0.450017
VF_0889	ybjL	hypothetical protein	1147.89	0.801714	-0.318841	0.153768	-2.07352	0.0381238	0.0958782
VF_0890	grxA	glutaredoxin	1464.79	0.998287	-0.0024729	0.122427	-0.020199	0.983885	0.991298
VF_0891	yebK	DNA-binding transcriptional regulator HexR	2073.7	0.748823	-0.417304	0.161371	-2.58598	0.00971012	0.0335913
VF_0892	VF_0892	glutamate decarboxylase	3238.46	0.877146	-0.189111	0.10424	-1.81418	0.06965	0.153672
VF_0893	VF_0893	hypothetical protein	1660	1.0274	0.0390016	0.140623	0.277348	0.781513	0.865261
VF_0894	ybjE	transporter	445.109	0.812913	-0.298826	0.172502	-1.73231	0.0832187	0.174728
VF_0895	VF_0895	hypothetical protein	1081.75	0.9211	-0.11857	0.125592	-0.944085	0.345126	0.496071
VF_0896	tfoX1	DNA transformation protein TfoX1 (Sxy)	514.043	0.923631	-0.114611	0.197036	-0.581677	0.560784	0.694641
VF_0897	VF_0897	hypothetical protein	5038.78	0.829664	-0.2694	0.15082	-1.78624	0.0740605	0.161062
VF_0898	VF_0898	lipoprotein	2121.29	0.984951	-0.0218757	0.0844828	-0.258937	0.795684	0.873892
VF_0899	serC	3-phosphoserine/phosphohydroxythreonine aminotransferase	1959.8	1.36413	0.447982	0.105504	4.24611	2.17511e-05	0.000238954
VF_0900	cydC	cysteine/glutathione ABC transporter membrane/ATP-binding protein	2423.69	1.30108	0.379707	0.0938235	4.04703	5.1871e-05	0.000488242
VF_0901	cydD	cysteine/glutathione ABC transporter membrane/ATP-binding protein	2699.47	1.12665	0.172045	0.10259	1.67701	0.0935396	0.191929
VF_0902	trxB	thioredoxin reductase	4675.35	1.6292	0.704166	0.0780603	9.02079	1.86736e-19	1.50867e-17
VF_0903	ald	alanine dehydrogenase	24010.3	3.8878	1.95895	0.14341	13.6598	1.76422e-42	4.56109e-40
VF_0904	lrp	leucine-responsive transcriptional regulator	2400.44	1.13205	0.178943	0.1121	1.59628	0.110425	0.217045
VF_0905	ftsK	DNA-binding membrane protein	4215.81	1.06513	0.0910247	0.089551	1.01646	0.309412	0.460968
VF_0906	lolA	outer-membrane lipoprotein carrier protein	1113.15	1.01021	0.0146601	0.108448	0.135181	0.892469	0.93591
VF_0907	rarA	recombination factor protein RarA	1103.42	1.04975	0.0700501	0.104748	0.668748	0.503656	0.646504
VF_0908	serS	seryl-tRNA synthetase	11519.4	1.27099	0.345955	0.105989	3.26405	0.0010983	0.00584234
VF_0909	trxC	thioredoxin	545.815	1.379	0.463627	0.168226	2.75598	0.00585174	0.022424
VF_0910	yciU	dsDNA-mimic protein	781.816	0.686087	-0.543537	0.216929	-2.5056	0.0122243	0.0400388
VF_0911	gsk	inosine/guanosine kinase	1743.53	0.793538	-0.333629	0.121193	-2.75287	0.00590755	0.0225932
VF_0912	yeaD	hypothetical protein	551.664	1.01946	0.0278007	0.160645	0.173056	0.862607	0.916742
VF_0913	gapA	glyceraldehyde-3-phosphate dehydrogenase	45939.7	1.06229	0.0871832	0.13522	0.644751	0.519089	0.658584
VF_0914	msrB	methionine sulfoxide reductase B	394.708	1.21005	0.275062	0.135347	2.03226	0.0421269	0.104189
VF_0915	VF_0915	hypothetical protein	1062.09	1.41021	0.495908	0.117271	4.22872	2.35028e-05	0.000253882
VF_0916	VF_0916	general negative regulator of transcription subunit 1	323.645	1.19152	0.252801	0.230207	1.09814	0.272142	0.421472
VF_0917	VF_0917	cation transporter, voltage-gated ion channel cation transporter	1107.45	0.848833	-0.236448	0.164199	-1.44001	0.149865	0.271932
VF_0918	adhE	bifunctional acetaldehyde-CoA dehydrogenase/iron-dependent alcohol dehydrogenase/pyruvate-formate lyase deactivase	20014.3	1.27675	0.352475	0.147124	2.39577	0.0165856	0.0507648
VF_0919	VF_0919	short chain dehydrogenase	471.68	2.8525	1.51223	0.275235	5.49431	3.92243e-08	9.38962e-07
VF_0920	VF_0920	hypothetical protein	1610.95	1.30875	0.388188	0.116177	3.34135	0.000833717	0.00467219
VF_0921	sodB	superoxide dismutase, Fe	25730.8	1.17907	0.237646	0.0792455	2.99886	0.00270996	0.0122628
VF_0922	grxD	glutaredoxin	5422.59	0.828509	-0.27141	0.151552	-1.79087	0.0733135	0.159814
VF_0923	VF_0923	response regulator receiver domain-containing protein	859.834	0.926002	-0.110913	0.163711	-0.677493	0.498093	0.641942
VF_0924	VF_0924	transporter	1418.68	1.20448	0.268407	0.107729	2.49149	0.0127208	0.0413506
VF_0925	rnt	ribonuclease T	542.627	0.788924	-0.342042	0.164196	-2.08313	0.0372396	0.0941429
VF_0926	motY	flagellar motor protein MotY	954.862	1.1887	0.249381	0.114086	2.1859	0.0288232	0.0771937
VF_0927	VF_0927	hypothetical protein	675.506	1.33088	0.41238	0.197696	2.08593	0.0369851	0.0938052
VF_0928	gloA	glyoxalase I, Ni-dependent	1552.14	1.4519	0.537941	0.123353	4.36099	1.29475e-05	0.000155933
VF_0929	nth	DNA glycosylase and apyrimidinic (AP) lyase	1055.92	1.19925	0.262132	0.105623	2.48176	0.0130736	0.042144
VF_0930	rnfE	electron transport complex protein RsxE	863.902	1.02411	0.0343663	0.101751	0.337748	0.735553	0.833083
VF_0931	rnfG	electron transport complex protein RnfG	739.119	0.974484	-0.0372895	0.101486	-0.367434	0.713296	0.816217
VF_0932	rnfD	inner membrane oxidoreductase (Rnf/Rsx reducing system)	1698.44	1.00198	0.00286008	0.0932162	0.0306822	0.975523	0.987233
VF_0933	rnfC	electron transport complex protein RnfC	2529.49	1.09426	0.129949	0.0836647	1.55322	0.120372	0.231319
VF_0934	rnfB	electron transport complex protein RnfB	646.877	0.839683	-0.252083	0.127185	-1.98201	0.0474782	0.115291
VF_0935	rnfA	Na(+)-translocating NADH-quinone reductase subunit E	708.849	0.729153	-0.455707	0.160186	-2.84487	0.00444302	0.0182205
VF_0936	uvrB	excinuclease ABC subunit B	1651.82	1.22915	0.29766	0.103282	2.88201	0.00395149	0.0165843
VF_0937	luxO	autoinducer repressor protein LuxO	703.474	1.01503	0.0215208	0.118854	0.181069	0.856313	0.913558
VF_0938	luxU	autoinducer phosphorelay protein LuxU	383.533	1.14787	0.19896	0.138007	1.44167	0.149397	0.271442
VF_0939	ybhK	transferase	1152.32	1.08266	0.11458	0.120125	0.953838	0.340166	0.491166
VF_0940	moaA	molybdenum cofactor biosynthesis protein A	1027.46	0.638688	-0.646817	0.164431	-3.93367	8.36576e-05	0.000730685
VF_0941	moaC	molybdenum cofactor biosynthesis protein MoaC	1023.27	0.778509	-0.361214	0.180012	-2.00662	0.0447906	0.10952
VF_0942	moaD	molybdopterin synthase small subunit	268.98	0.744699	-0.425271	0.169212	-2.51324	0.0119628	0.0394119
VF_0943	moaE	molybdopterin synthase, large subunit	366.006	0.778324	-0.361558	0.152933	-2.36416	0.0180712	0.0541158
VF_0944	VF_0944	glutathione synthase/ribosomal protein S6 modification glutaminyl transferase	3221.01	1.3053	0.384378	0.121645	3.15983	0.00157859	0.00789908
VF_0945	VF_0945	hypothetical protein	7135.28	1.2564	0.329301	0.10067	3.27109	0.00107134	0.00571477
VF_0946	VF_0946	ATP-dependent Zn protease	1766.6	0.841988	-0.248129	0.130863	-1.89609	0.0579476	0.133922
VF_0947	cmoB	S-adenosyl-L-methionine-dependent methyltransferase	1616.76	0.955938	-0.0650111	0.0892613	-0.728324	0.466415	0.613139
VF_0948	VF_0948	methyltransferase	734.051	0.860423	-0.216883	0.154008	-1.40825	0.159057	0.283902
VF_0949	aspS	aspartyl-tRNA synthetase	9107.09	1.15105	0.202948	0.100443	2.02053	0.0433288	0.106618
VF_0950	ruvC	Holliday junction resolvase	99.6218	1.04708	0.0663728	0.218034	0.304415	0.760812	0.851004
VF_0951	ruvA	Holliday junction DNA helicase RuvA	878.878	0.935445	-0.0962748	0.108802	-0.884861	0.376232	0.528059
VF_0952	ruvB	Holliday junction DNA helicase RuvB	881.177	1.029	0.0412495	0.102007	0.404378	0.685935	0.796559
VF_0953	cydA	cytochrome d terminal oxidase, subunit I	22167.7	1.18589	0.24597	0.107189	2.29474	0.0217478	0.062059
VF_0954	cydB	cytochrome d terminal oxidase, subunit II	14614.6	1.24339	0.314282	0.120356	2.61126	0.0090208	0.0316872
VF_0955	ybgT	cyd operon protein YbgT	1071	1.32725	0.408436	0.146353	2.79077	0.00525834	0.0206155
VF_0956	VF_0956	hypothetical protein	4086.66	1.19515	0.257191	0.123693	2.07927	0.0375924	0.094911
VF_0957	ybgC	acyl-CoA thioesterase	551.026	1.04511	0.063659	0.119372	0.533284	0.593837	0.722592
VF_0958	tolQ	membrane spanning protein in TolA-TolQ-TolR complex	835.092	1.08209	0.113822	0.118943	0.956946	0.338594	0.490274
VF_0959	tolR	membrane spanning protein in TolA-TolQ-TolR complex	422.565	1.10933	0.149692	0.117375	1.27534	0.20219	0.337544
VF_0960	tolA	membrane anchored protein in TolA-TolQ-TolR complex	863.715	1.01554	0.0222432	0.0983535	0.226156	0.82108	0.891126
VF_0962	tolB	translocation protein TolB	11511.3	1.26876	0.343424	0.0875896	3.92084	8.82425e-05	0.000760686
VF_0963	pal	peptidoglycan-associated outer membrane lipoprotein	22651.9	1.35602	0.439373	0.10735	4.09289	4.26022e-05	0.000412
VF_0964	ybgF	hypothetical protein	6028.72	0.892884	-0.163456	0.162105	-1.00833	0.313296	0.465147
VF_0965	nadA	quinolinate synthetase	1986.76	0.979164	-0.0303777	0.104467	-0.290786	0.771215	0.858923
VF_0966	VF_0966	hypothetical protein	1680.94	0.979541	-0.0298219	0.105278	-0.283268	0.776971	0.862856
VF_0967	ygaW	hypothetical protein	472.244	1.27371	0.349032	0.230385	1.515	0.129774	0.245494
VF_0968	VF_0968	beta-lactamase family protein	212.975	1.40842	0.494082	0.152269	3.2448	0.00117532	0.00620119
VF_0969	VF_0969	potential redox protein	157.172	0.987354	-0.0183609	0.154322	-0.118978	0.905293	0.944505
VF_0970	VF_0970	C factor cell-cell signaling protein	135.247	0.866142	-0.207325	0.162998	-1.27195	0.203392	0.338376
VF_0971	VF_0971	GTP-binding protein HflX	411.214	0.937172	-0.0936143	0.133016	-0.703781	0.481569	0.625427
VF_0972	rpoE2	RNA polymerase sigma factor SigZ	325.861	1.23579	0.305438	0.13726	2.22526	0.0260641	0.0714826
VF_0973	gshA2	glutamate--cysteine ligase	81.7285	0.960063	-0.058799	0.212083	-0.277246	0.781591	0.865261
VF_0974	mdlA	multidrug ABC transporter ATP-binding protein	182.118	0.944362	-0.0825884	0.155267	-0.531911	0.594787	0.723068
VF_0975	mdlB	multidrug ABC transporter ATP-binding protein	224.491	1.02003	0.0286112	0.135007	0.211924	0.832167	0.89939
VF_0976	VF_0976	glutathione synthetase	615.619	1.21428	0.280097	0.12649	2.21439	0.0268021	0.0731447
VF_0977	VF_0977	acetyltransferase	358.497	1.02944	0.0418602	0.144832	0.289026	0.772562	0.859929
VF_0978	qor	quinone oxidoreductase	787.448	0.903329	-0.146676	0.109566	-1.33871	0.180666	0.311312
VF_0979	VF_0979	hypothetical protein	235.852	0.581476	-0.782208	0.237884	-3.28819	0.00100833	0.00543818
VF_0980	ycaD	transporter	358.778	0.787739	-0.34421	0.15329	-2.24549	0.0247368	0.0685699
VF_0981	VF_0981	hypothetical protein	173.518	0.768784	-0.379349	0.170042	-2.23092	0.0256863	0.0705964
VF_0982	yigM	hypothetical protein	725.43	0.784506	-0.350144	0.123791	-2.82851	0.00467649	0.0189452
VF_0983	VF_0983	lipoprotein	398.302	1.1271	0.172611	0.146656	1.17698	0.239203	0.38127
VF_0984	VF_0984	lipoprotein	255.309	0.998955	-0.00150777	0.143667	-0.0104949	0.991626	0.995616
VF_0985	VF_0985	diguanylate cyclase	455.597	1.02874	0.0408753	0.126069	0.324231	0.745763	0.841452
VF_0986	VF_0986	ClC family chloride transporter	264.834	0.930538	-0.103863	0.141863	-0.73214	0.464083	0.610901
VF_0987	VF_0987	methyl-accepting chemotaxis protein	197.122	0.783708	-0.351612	0.155739	-2.2577	0.0239642	0.0671603
VF_0988	VF_0988	hypothetical protein	174.315	0.63295	-0.659836	0.149358	-4.41781	9.97073e-06	0.000124731
VF_0989	mifA	diguanylate cyclase (GGDEF), inhibitor of flagellar motility	653.339	0.88739	-0.172359	0.132468	-1.30114	0.193211	0.326623
VF_0990	VF_0990	serine/threonine protein kinase	179.357	0.829857	-0.269066	0.170141	-1.58143	0.11378	0.222063
VF_0991	VF_0991	protein phosphatase 2C	42.1684	0.888621	-0.17036	0.256437	-0.664333	0.506477	0.648712
VF_0993	icmF	secretion protein IcmF	245.933	0.87292	-0.196079	0.162066	-1.20987	0.226327	0.366012
VF_0994	VF_0994	OmpA family protein	30.6157	0.651167	-0.618902	0.282478	-2.19097	0.0284538	0.0765674
VF_0995	VF_0995	hypothetical protein	111.689	1.07428	0.103369	0.18665	0.553813	0.579707	0.712326
VF_0996	VF_0996	lipoprotein	29.8081	0.756424	-0.402733	0.272455	-1.47817	0.139364	0.258342
VF_0997	VF_0997	phospho-specific protein-protein interaction motif-containing protein	103.321	0.912194	-0.132587	0.187345	-0.707717	0.479121	0.62371
VF_0998	VF_0998	transcriptional regulator	74.7464	0.621192	-0.686888	0.223583	-3.07218	0.002125	0.0100252
VF_0999	VF_0999	ATP-dependent protease subunit	186.178	0.575294	-0.797629	0.148285	-5.37904	7.48859e-08	1.64072e-06
VF_1000	VF_1000	quinoprotein dehydrogenase	50.3925	0.748952	-0.417055	0.271546	-1.53585	0.124575	0.237981
VF_1001	VF_1001	hypothetical protein	122.106	0.907241	-0.140442	0.164469	-0.853912	0.393154	0.544518
VF_1002	VF_1002	hypothetical protein	32.5525	0.77736	-0.363345	0.270659	-1.34244	0.179452	0.309954
VF_1003	VF_1003	hypothetical protein	113.888	0.373489	-1.42086	0.18061	-7.867	3.63239e-15	2.201e-13
VF_1004	VF_1004	cytoplasmic protein	35.3419	0.335349	-1.57627	0.285392	-5.52316	3.32949e-08	8.06985e-07
VF_1005	VF_1005	hypothetical protein	45.2977	0.31934	-1.64683	0.251847	-6.53901	6.19269e-11	2.26559e-09
VF_1006	VF_1006	hypothetical protein	47.4077	0.867912	-0.204379	0.293424	-0.696532	0.486096	0.629457
VF_1007	VF_1007	primosomal replication protein N'	335.882	0.962004	-0.0558855	0.123774	-0.451514	0.651619	0.76878
VF_1008	yfcA	hypothetical protein	554.937	0.831534	-0.266153	0.170935	-1.55704	0.119461	0.229911
VF_1009	dinG	ATP-dependent DNA helicase DinG	484.334	1.05278	0.0742008	0.137372	0.540146	0.589097	0.719705
VF_1010	VF_1010	hypothetical protein	22234.9	1.17989	0.238655	0.223333	1.06861	0.285247	0.436711
VF_1011	VF_1011	hypothetical protein	204391	1.37392	0.458293	0.118143	3.87913	0.000104831	0.000878048
VF_1012	hisG	ATP phosphoribosyltransferase	1157.33	1.34016	0.422406	0.165596	2.55083	0.0107467	0.0361455
VF_1013	hisD	histidinol dehydrogenase	1263.02	1.29505	0.373005	0.150889	2.47205	0.0134342	0.042985
VF_1014	hisC	histidinol-phosphate aminotransferase	1059.01	1.34618	0.428871	0.142167	3.01666	0.00255579	0.0116741
VF_1015	hisB	imidazole glycerol-phosphate dehydratase/histidinol phosphatase	1135.23	1.21995	0.286825	0.14007	2.04773	0.0405866	0.101153
VF_1016	hisH	imidazole glycerol phosphate synthase subunit HisH	542.901	1.23421	0.303588	0.130317	2.32961	0.0198269	0.0577243
VF_1017	hisA	1-(5-phosphoribosyl)-5-[(5-phosphoribosylamino)methylideneamino] imidazole-4-carboxamide isomerase	883.663	1.1824	0.241723	0.115585	2.0913	0.0365011	0.0929423
VF_1018	hisF	imidazole glycerol phosphate synthase subunit HisF	711.859	1.21507	0.281039	0.142681	1.96971	0.048872	0.117864
VF_1019	hisI	bifunctional phosphoribosyl-AMP cyclohydrolase/phosphoribosyl-ATP pyrophosphatase	517.259	1.35762	0.441074	0.164908	2.67467	0.00748018	0.0272633
VF_1020	VF_1020	23S rRNA and tRNA pseudouridine synthase	285.166	0.635731	-0.653511	0.166775	-3.91852	8.90953e-05	0.000762719
VF_1021	VF_1021	methyltransferase	381.131	0.876147	-0.190756	0.153271	-1.24457	0.21329	0.349639
VF_1022	VF_1022	hypothetical protein	413.444	0.777135	-0.363763	0.135142	-2.69171	0.00710868	0.0262048
VF_1023	yciI	hypothetical protein	493.653	0.99708	-0.00421939	0.133644	-0.0315717	0.974814	0.986773
VF_1024	yciA	acyl-CoA thioesterase	442.077	0.676349	-0.564161	0.203469	-2.77272	0.00555906	0.021515
VF_1025	yciB	intracellular septation protein A	363.809	0.644769	-0.633146	0.229629	-2.75726	0.00582887	0.0223584
VF_1026	gltP	glutamate/aspartate:proton symporter	1242.47	1.74937	0.806832	0.131311	6.14442	8.02562e-10	2.49268e-08
VF_1027	trpA	tryptophan synthase subunit alpha	1443.13	1.46568	0.551567	0.146645	3.76123	0.000169081	0.00129584
VF_1028	trpB	tryptophan synthase subunit beta	1938.45	1.40944	0.495124	0.143231	3.45683	0.000546578	0.0033171
VF_1029	trpC	bifunctional indole-3-glycerol phosphate synthase/phosphoribosylanthranilate isomerase	1090.21	1.28822	0.365377	0.136029	2.68602	0.00723093	0.0266302
VF_1031	trpD	anthranilate phosphoribosyltransferase	715.452	1.34725	0.430014	0.139546	3.08152	0.00205947	0.00979955
VF_1032	trpD	anthranilate synthase component II	389.861	1.29842	0.376763	0.141184	2.6686	0.00761678	0.0276831
VF_1033	trpE	component I of anthranilate synthase	426.321	1.10881	0.149018	0.128647	1.15835	0.246721	0.391002
VF_1034	trpH	hypothetical protein	1317.73	1.19238	0.253844	0.110424	2.29882	0.0215152	0.0615763
VF_1035	yciO	hypothetical protein	945.836	1.62664	0.701894	0.150098	4.67624	2.92186e-06	4.53238e-05
VF_1036	ainR	autoinducer regulatory protein AinR	415.689	0.901536	-0.149543	0.135757	-1.10155	0.270659	0.419679
VF_1037	ainS	C8-HSL autoinducer synthesis protein AinS	134.099	0.73693	-0.440401	0.195743	-2.2499	0.0244554	0.068082
VF_1038	rluB	23S rRNA pseudouridylate synthase B	3428.68	0.979633	-0.0296874	0.104297	-0.284643	0.775918	0.862302
VF_1039	yciK	short chain dehydrogenase	2003.42	0.890072	-0.168007	0.118411	-1.41885	0.155943	0.280624
VF_1040	sohB	periplasmic protease	968.568	0.953063	-0.0693559	0.0947816	-0.731744	0.464325	0.611012
VF_1041	VF_1041	hypothetical protein	72.9896	0.728468	-0.457063	0.242196	-1.88716	0.0591391	0.135465
VF_1042	VF_1042	hypothetical protein	486.27	0.823932	-0.279403	0.117115	-2.38571	0.0170463	0.0517257
VF_1043	VF_1043	hypothetical protein	847.99	0.824832	-0.277827	0.123638	-2.2471	0.0246334	0.0684299
VF_1044	rrt	reverse transcriptase	630.113	0.613605	-0.704617	0.132719	-5.30907	1.10184e-07	2.34776e-06
VF_1045	VF_1045	hypothetical protein	102.655	0.527909	-0.921639	0.208987	-4.41003	1.03355e-05	0.000128465
VF_1046	VF_1046	hypothetical protein	326.788	0.602482	-0.73101	0.129888	-5.62799	1.82323e-08	4.59123e-07
VF_1047	VF_1047	hypothetical protein	467.635	0.741798	-0.430902	0.123311	-3.49443	0.000475072	0.00298595
VF_1048	VF_1048	hypothetical protein	100.308	0.724304	-0.465334	0.247961	-1.87664	0.0605674	0.137921
VF_1049	VF_1049	DNA methylase	51.1062	0.64086	-0.64192	0.268282	-2.3927	0.0167248	0.0511101
VF_1050	VF_1050	hypothetical protein	580.289	0.799693	-0.322482	0.173319	-1.86063	0.0627967	0.141997
VF_1051	topA	DNA topoisomerase I	9555.66	1.17263	0.229748	0.102298	2.24587	0.0247125	0.0685516
VF_1052	VF_1052	divalent anion:sodium symporter family protein	239.089	2.94727	1.55938	0.193821	8.04547	8.59138e-16	5.37377e-14
VF_1053	VF_1053	sensory transduction protein kinase	149.948	1.52595	0.60971	0.23961	2.5446	0.0109404	0.0366698
VF_1054	VF_1054	ScrF protein	152.534	1.40985	0.495544	0.198449	2.49709	0.0125217	0.0409022
VF_1055	ldhA	fermentative D-lactate dehydrogenase, NAD-dependent	2359.43	1.32422	0.405138	0.142214	2.84879	0.00438861	0.0180987
VF_1056	VF_1056	phosphoglucomutase	8136.95	1.33567	0.417566	0.153986	2.71172	0.00669349	0.0250071
VF_1057	VF_1057	lysine exporter protein	119.156	0.534011	-0.905059	0.200967	-4.50352	6.68364e-06	8.9997e-05
VF_1058	ycgM	isomerase/hydrolase	134.955	0.744063	-0.426502	0.235536	-1.81078	0.0701753	0.154274
VF_1059	VF_1059	basic endochitinase	1613.95	1.88434	0.914057	0.14174	6.44885	1.12703e-10	3.97331e-09
VF_1060	VF_1060	peptidase T	62.3449	1.75566	0.81201	0.251579	3.22766	0.00124809	0.00648926
VF_1061	VF_1061	anaerobic C4-dicarboxylate transporter	81.0967	1.25733	0.33036	0.209405	1.57761	0.114654	0.223368
VF_1062	purA	adenylosuccinate synthetase	1282.11	4.7805	2.25716	0.344553	6.55099	5.71572e-11	2.13131e-09
VF_1063	VF_1063	transcriptional regulator	239.958	1.00162	0.002336	0.133986	0.0174346	0.98609	0.992488
VF_1064	gadA	glutamate decarboxylase	5601.06	1.35343	0.436618	0.129117	3.38157	0.000720741	0.00417169
VF_1065	VF_1065	hypothetical protein	2238.55	1.14197	0.191522	0.146593	1.30649	0.191387	0.324388
VF_1066	VF_1066	LysR family transcriptional regulator	408.366	1.05519	0.0775055	0.144667	0.535752	0.59213	0.721635
VF_1067	yqjF	quinol oxidase subunit	14.2391	1.2876	0.364684	0.335202	1.08795	0.276617	0.42602
VF_1068	VF_1068	pirin	72.5092	0.979148	-0.030401	0.199043	-0.152736	0.878607	0.926131
VF_1069	VF_1069	hypothetical protein	26.2339	0.80443	-0.31396	0.304168	-1.03219	0.301982	0.453733
VF_1070	VF_1070	CDP-4-dehydro-6-deoxy-D-glucose 3-dehydratase	92.5215	1.0378	0.0535327	0.210899	0.253831	0.799626	0.875727
VF_1071	VF_1071	CDP-4-dehydro-6-deoxy-D-glucose 3-dehydratase	37.1533	0.909854	-0.136293	0.251537	-0.541843	0.587927	0.719077
VF_1072	VF_1072	LysR family transcriptional regulator	517.586	1.02724	0.0387801	0.122821	0.315744	0.752197	0.846003
VF_1073	VF_1073	hypothetical protein	2180.88	1.01174	0.016842	0.102017	0.16509	0.868873	0.919724
VF_1074	VF_1074	AraC family transcriptional regulator	474.975	1.16815	0.224222	0.158212	1.41722	0.156418	0.281088
VF_1075	VF_1075	amino acid transporter LysE	271.127	1.33399	0.415748	0.174998	2.37573	0.0175141	0.0527735
VF_1076	VF_1076	sulfite-dehydrogenase	40.5249	0.863875	-0.211105	0.262992	-0.802703	0.422146	0.571186
VF_1077	VF_1077	protein NirV	50.2394	1.0462	0.0651587	0.246761	0.264056	0.791737	0.870775
VF_1078	VF_1078	hypothetical protein	68.3825	1.11355	0.155162	0.225317	0.68864	0.49105	0.634553
VF_1079	VF_1079	hypothetical protein	86.1021	0.90524	-0.143627	0.222455	-0.645645	0.518509	0.658584
VF_1080	VF_1080	hypothetical protein	69.002	1.04168	0.058918	0.210552	0.279827	0.779611	0.864193
VF_1081	VF_1081	TetR family transcriptional regulator	129.887	0.924126	-0.113838	0.184573	-0.616765	0.53739	0.675526
VF_1082	yfcG	glutathione S-transferase	178.796	1.21566	0.281737	0.149449	1.88517	0.0594073	0.135999
VF_1083	VF_1083	glutathione S-transferase YghU	188.209	1.00543	0.00780754	0.14961	0.052186	0.95838	0.976767
VF_1084	VF_1084	branched-chain amino acid transport system II carrier protein	638.877	1.11781	0.160672	0.113171	1.41972	0.155688	0.280426
VF_1085	VF_1085	hypothetical protein	6402.21	0.699451	-0.515706	0.11496	-4.48595	7.25886e-06	9.6735e-05
VF_1086	VF_1086	transcriptional regulatory protein	183.12	0.754604	-0.406208	0.194654	-2.08682	0.0369042	0.0936614
VF_1087	VF_1087	hypothetical protein	46.2431	0.787577	-0.344507	0.239627	-1.43768	0.150524	0.272772
VF_1088	VF_1088	anaerobic C4-dicarboxylate transporter	922.347	0.90739	-0.140205	0.129225	-1.08497	0.277937	0.427714
VF_1089	VF_1089	hypothetical protein	394.031	1.5022	0.587073	0.172473	3.40386	0.000664411	0.00389212
VF_1090	VF_1090	transporter	318.985	1.31593	0.396086	0.177088	2.23666	0.0253085	0.0698054
VF_1091	VF_1091	methyl-accepting chemotaxis protein	567.883	0.9131	-0.131155	0.106386	-1.23282	0.217643	0.354779
VF_1092	VF_1092	methyl-accepting chemotaxis protein	817.943	1.38038	0.465064	0.108258	4.29589	1.73993e-05	0.000200221
VF_1093	VF_1093	glutamate-gated potassium channel	44.4713	0.728445	-0.457108	0.256187	-1.78428	0.0743789	0.161501
VF_1094	VF_1094	SAM-dependent methyltransferase	201.421	1.08041	0.111572	0.152301	0.732579	0.463815	0.610756
VF_1095	VF_1095	LysR family transcriptional regulator	278.147	0.730344	-0.453352	0.168979	-2.68289	0.00729883	0.0267785
VF_1096	VF_1096	nucleoside permease NupC	82.515	0.668402	-0.581213	0.194463	-2.98881	0.00280065	0.0125352
VF_1097	VF_1097	BAX protein	150.355	1.00962	0.0138063	0.165579	0.0833824	0.933547	0.963759
VF_1098	VF_1098	peptidyl-prolyl cis-trans isomerase	436.571	0.919142	-0.12164	0.151187	-0.804563	0.421072	0.570551
VF_1099	VF_1099	beta-lactamase	368.099	1.00816	0.0117197	0.129814	0.0902808	0.928064	0.960254
VF_1100	VF_1100	D-cysteine desulfhydrase	502.678	1.03819	0.0540659	0.132298	0.408666	0.682785	0.79467
VF_1101	yajD	hypothetical protein	671.849	1.52847	0.612084	0.113774	5.37982	7.45588e-08	1.64072e-06
VF_1102	VF_1102	hypothetical protein	167.173	1.08785	0.121476	0.188109	0.645777	0.518424	0.658584
VF_1103	VF_1103	hypothetical protein	99.8588	1.21035	0.275423	0.220071	1.25152	0.210746	0.347136
VF_1104	VF_1104	hypothetical protein	1026.04	2.33066	1.22074	0.342048	3.56891	0.000358464	0.00238443
VF_1105	VF_1105	transporter	355.503	1.23302	0.302197	0.158306	1.90894	0.0562697	0.130981
VF_1106	VF_1106	ABC transporter permease	278.541	1.34106	0.423371	0.15597	2.71443	0.00663897	0.0248513
VF_1107	VF_1107	ABC transporter ATP-binding protein	330.337	1.44179	0.527863	0.126425	4.1753	2.97591e-05	0.000306116
VF_1108	VF_1108	molecular chaperone DnaJ	954.096	0.841049	-0.249739	0.113914	-2.19235	0.028354	0.0764121
VF_1109	VF_1109	hypothetical protein	142.635	1.26339	0.337301	0.207314	1.62701	0.103736	0.207044
VF_1110	VF_1110	hypothetical protein	14.1637	1.19331	0.254969	0.337392	0.755705	0.449826	0.596588
VF_1111	VF_1111	LysR family transcriptional regulator	204.472	1.01576	0.0225652	0.147635	0.152845	0.87852	0.926131
VF_1112	VF_1112	nonspecific acid phosphatase	685.751	1.34701	0.429758	0.153371	2.80208	0.00507748	0.0202174
VF_1113	yfeT	DNA-binding transcriptional regulator	451.362	1.21573	0.281821	0.148782	1.8942	0.058199	0.134263
VF_1114	murQ	N-acetylmuramic acid 6-phosphate etherase	311.007	1.49233	0.577565	0.173614	3.32672	0.000878762	0.0048753
VF_1115	murP	PTS system N-acetylmuramic acid transporter subunit IIBC	319.652	1.45107	0.537115	0.172614	3.11165	0.00186042	0.008974
VF_1116	VF_1116	transcriptional regulatory protein	23.9695	0.904477	-0.144844	0.291891	-0.496227	0.619734	0.742915
VF_1117	VF_1117	methyl-accepting chemotaxis protein	153.905	1.16026	0.21445	0.154217	1.39057	0.164354	0.290372
VF_1118	yaeQ	hypothetical protein	114.197	0.585727	-0.771699	0.178608	-4.32063	1.55585e-05	0.000181735
VF_1119	VF_1119	permease	158.838	0.815042	-0.295053	0.223716	-1.31887	0.187212	0.319405
VF_1120	VF_1120	acetyltransferase	137.617	0.909753	-0.136453	0.168478	-0.809916	0.417989	0.567961
VF_1121	yeaV	transporter	999.325	0.633779	-0.657948	0.100278	-6.56127	5.3351e-11	2.02838e-09
VF_1122	VF_1122	prolyl endopeptidase	1520.84	1.3477	0.4305	0.150169	2.86678	0.00414675	0.0171807
VF_1123	VF_1123	lipoprotein	329.111	0.937844	-0.0925801	0.151113	-0.612654	0.540105	0.677855
VF_1124	yhiP	transporter	210.84	0.734586	-0.444996	0.204064	-2.18067	0.0292075	0.07799
VF_1125	VF_1125	hypothetical protein	33.4842	0.658772	-0.60215	0.265466	-2.26828	0.0233124	0.0656538
VF_1126	VF_1126	hypothetical protein	1699.54	0.840658	-0.250409	0.103305	-2.42397	0.0153518	0.0474754
VF_1127	VF_1127	hypothetical protein	1686.01	0.866233	-0.207172	0.107638	-1.92471	0.0542659	0.127851
VF_1128	VF_1128	hypothetical protein	1786.91	0.855835	-0.224596	0.0969467	-2.3167	0.0205202	0.0592158
VF_1129	VF_1129	hypothetical protein	258.045	0.779662	-0.35908	0.183921	-1.95236	0.050896	0.121461
VF_1130	VF_1130	23S rRNA methyltransferase	323.656	0.624291	-0.67971	0.202699	-3.35329	0.000798557	0.00453412
VF_1131	VF_1131	hypothetical protein	143.714	0.846046	-0.241191	0.170404	-1.41541	0.156948	0.281649
VF_1132	VF_1132	alpha-amylase	261.133	1.06843	0.095496	0.134084	0.712211	0.476334	0.621751
VF_1133	VF_1133	methyl-accepting chemotaxis protein	3907.93	2.92172	1.54682	0.111726	13.8447	1.3691e-43	4.08413e-41
VF_1134	hinT	purine nucleoside phosphoramidase	1002.6	1.23329	0.302517	0.0939164	3.22114	0.00127684	0.0066021
VF_1135	VF_1135	hypothetical protein	2174.51	0.969492	-0.0446998	0.110295	-0.405275	0.685275	0.796135
VF_1136	VF_1136	hypothetical protein	1765.4	1.29653	0.374653	0.0943584	3.97053	7.17119e-05	0.000641838
VF_1137	VF_1137	lipoprotein	3738.73	1.3806	0.465299	0.0931464	4.99535	5.87305e-07	1.07432e-05
VF_1138	tcpI	methyl-accepting chemotaxis protein, TcpI-related	117.891	1.07219	0.100557	0.184647	0.544589	0.586036	0.718056
VF_1139	VF_1139	hypothetical protein	466.586	0.879486	-0.185268	0.126247	-1.4675	0.14224	0.262296
VF_1140	VF_1140	methyltransferase	29.0137	0.473241	-1.07935	0.307171	-3.51385	0.000441664	0.00284987
VF_1141	thiK	thiamine kinase	114.427	0.991246	-0.0126857	0.200467	-0.0632807	0.949543	0.972874
VF_1142	ycfP	hypothetical protein	946.391	1.23767	0.307629	0.154792	1.98737	0.0468817	0.114057
VF_1143	ndh	respiratory NADH dehydrogenase 2/cupric reductase	1465.9	0.921171	-0.118459	0.109891	-1.07797	0.281048	0.431988
VF_1144	VF_1144	DNA and RNA helicase	923.302	0.870823	-0.199548	0.154955	-1.28778	0.197822	0.332677
VF_1145	VF_1145	hypothetical protein	199.293	0.969112	-0.0452653	0.203676	-0.222242	0.824126	0.892879
VF_1146	VF_1146	chitodextrinase	546.388	1.20239	0.26591	0.181862	1.46215	0.1437	0.264457
VF_1147	cstA	peptide transporter induced by carbon starvation	334.601	0.120076	-3.05798	0.198051	-15.4404	8.7588e-54	4.24583e-51
VF_1148	yehT	two-component response-regulatory protein YehT	235.124	0.949687	-0.0744753	0.181008	-0.411448	0.680744	0.793724
VF_1149	yehU	sensory kinase in two-component system with YehT	320.272	1.02073	0.0295958	0.132525	0.223322	0.823285	0.892563
VF_1150	yaaH	inner membrane protein associated with acetate transport	628.815	0.493043	-1.02021	0.358177	-2.84835	0.00439464	0.0180987
VF_1151	VF_1151	hypothetical protein	49.7833	3.90406	1.96497	0.285	6.89464	5.39997e-12	2.35293e-10
VF_1152	htpX	heat shock protein HtpX	1227.13	0.913841	-0.129986	0.0928266	-1.40031	0.161422	0.286977
VF_1153	yehS	hypothetical protein	362.809	0.567779	-0.816599	0.235963	-3.46071	0.00053876	0.00328419
VF_1154	VF_1154	hypothetical protein	457.375	0.653055	-0.614724	0.18957	-3.24272	0.00118393	0.00621283
VF_1155	VF_1155	proton glutamate symport protein	1171.72	3.49499	1.80529	0.171623	10.5189	7.06852e-26	7.21361e-24
VF_1156	VF_1156	chlorohydrolase/deaminase family protein	1311.88	1.54238	0.625154	0.112027	5.58038	2.39996e-08	5.89055e-07
VF_1157	ycbB	carboxypeptidase	65.5578	0.867197	-0.205569	0.214738	-0.9573	0.338416	0.490274
VF_1158	ycbK	hypothetical protein	92.3811	1.08279	0.114755	0.187989	0.610438	0.541572	0.679022
VF_1159	asnC	VF_1159	15698.5	1.12565	0.170764	0.102484	1.66624	0.0956648	0.194744
VF_1160	sscR	6-carboxytetrahydropterin synthase QueD	291.738	0.492958	-1.02046	0.193509	-5.27346	1.33877e-07	2.80636e-06
VF_1161	VF_1161	periplasmic protein of efflux system	99.8782	0.686107	-0.543496	0.177352	-3.06451	0.00218029	0.0101992
VF_1162	VF_1162	outer membrane protein TolC	288.258	0.722866	-0.468199	0.128555	-3.64201	0.000270518	0.00190394
VF_1163	VF_1163	export ABC transporter permease	282.636	0.84868	-0.236708	0.130558	-1.81305	0.0698236	0.15368
VF_1164	VF_1164	export ABC transporter permease	253.312	0.85238	-0.230431	0.135841	-1.69633	0.0898231	0.185383
VF_1165	macB	macrolide ABC transporter ATP-binding/membrane protein	200.696	1.04521	0.0637959	0.150731	0.423242	0.672118	0.786742
VF_1166	VF_1166	hypothetical protein	204.924	1.04193	0.0592645	0.153045	0.387235	0.698582	0.803411
VF_1167	sbcD	exonuclease SbcD	542.904	1.10288	0.141271	0.140453	1.00582	0.3145	0.466756
VF_1168	sbcC	exonuclease, dsDNA, ATP-dependent	1883.63	1.16632	0.221961	0.121259	1.83047	0.0671804	0.149813
VF_1169	VF_1169	acyl-CoA thioesterase	513.733	1.43603	0.522082	0.151575	3.44439	0.000572349	0.00344654
VF_1170	VF_1170	hypothetical protein	78.4131	0.81371	-0.297414	0.206983	-1.4369	0.150746	0.272792
VF_1171	VF_1171	tyrosine-specific transport protein	301.126	0.54627	-0.872315	0.177073	-4.92631	8.3797e-07	1.49066e-05
VF_1172	VF_1172	tyrosine-specific transport protein	234.906	0.703847	-0.506667	0.172161	-2.94298	0.0032507	0.0140852
VF_1173	VF_1173	lipoprotein	309.113	1.1499	0.201504	0.236896	0.850602	0.39499	0.546476
VF_1174	VF_1174	lipoprotein	330.335	1.12215	0.166269	0.163473	1.0171	0.309105	0.460688
VF_1175	VF_1175	hypothetical protein	191.135	3.26441	1.70682	0.153854	11.0938	1.34436e-28	1.57983e-26
VF_1176	sdaA	L-serine deaminase I	7998.91	1.21187	0.277229	0.0793253	3.49484	0.000474345	0.00298595
VF_1177	sdaC	serine transporter	15185.5	1.14111	0.190443	0.136594	1.39423	0.16325	0.28921
VF_1178	nudL	NUDIX hydrolase	114.029	1.3199	0.400429	0.191584	2.09009	0.0366094	0.093157
VF_1179	pabB	aminodeoxychorismate synthase subunit I	794.176	0.892739	-0.163689	0.120102	-1.36292	0.172908	0.301365
VF_1180	fumB	anaerobic class I fumarate hydratase	4936.94	1.54996	0.632235	0.152092	4.15691	3.22579e-05	0.000327477
VF_1181	VF_1181	lipoprotein	535.614	1.26112	0.334709	0.169861	1.97048	0.0487832	0.117723
VF_1182	VF_1182	acriflavin resistance periplasmic protein	1050.93	1.08064	0.11188	0.0995011	1.12441	0.26084	0.407222
VF_1183	VF_1183	acriflavin resistance periplasmic protein	827.161	1.1428	0.192575	0.10796	1.78376	0.0744634	0.161594
VF_1184	VF_1184	acriflavin resistance plasma membrane protein	2016.67	1.26393	0.337921	0.11088	3.04762	0.00230661	0.0106743
VF_1185	VF_1185	hypothetical protein	437.23	0.841297	-0.249312	0.136661	-1.82431	0.0681057	0.151497
VF_1186	metC	cystathionine beta-lyase	1486.06	1.23462	0.304062	0.109729	2.77102	0.00558815	0.0215845
VF_1187	VF_1187	hypothetical protein	703.405	0.617595	-0.695266	0.203323	-3.41951	0.000627346	0.00371001
VF_1188	yiaY	Fe-containing alcohol dehydrogenase	1295.4	2.21652	1.1483	0.375571	3.05746	0.00223218	0.0104169
VF_1189	ribA	GTP cyclohydrolase II	430.695	0.730586	-0.452873	0.148673	-3.04609	0.00231835	0.0107158
VF_1190	VF_1190	hypothetical protein	24658.6	1.19681	0.259197	0.184634	1.40384	0.160366	0.285405
VF_1191	VF_1191	thiol oxidoreductase	4355.8	1.23597	0.305639	0.192311	1.58929	0.111994	0.219306
VF_1192	VF_1192	lipoprotein	2835.03	1.29311	0.37085	0.202754	1.82907	0.0673893	0.150193
VF_1193	VF_1193	hypothetical protein	2109.01	1.10882	0.149023	0.184808	0.806368	0.420031	0.569701
VF_1194	ycbL	metal-binding protein	1787.68	1.02546	0.0362658	0.103366	0.35085	0.725701	0.824815
VF_1195	VF_1195	hypothetical protein	2595.63	0.565671	-0.821966	0.199144	-4.12749	3.6675e-05	0.000365619
VF_1196	VF_1196	hypothetical protein	1469.35	0.864253	-0.210474	0.142209	-1.48004	0.138863	0.257537
VF_1197	tyrP	tyrosine transporter	320.933	0.732437	-0.449223	0.130365	-3.44589	0.000569176	0.00343276
VF_1198	yfaY	competence-damage protein	2213.72	1.48417	0.569654	0.112313	5.07202	3.93609e-07	7.59412e-06
VF_1199	VF_1199	(Fe-S)-binding protein	275.47	0.996886	-0.00449963	0.1348	-0.03338	0.973372	0.986207
VF_1200	VF_1200	diguanylate cyclase	2303.43	0.789252	-0.341442	0.108951	-3.13391	0.00172496	0.00846757
VF_1201	nrdB	ribonucleotide-diphosphate reductase subunit beta	4539.09	1.02976	0.0423143	0.105249	0.402041	0.687654	0.796799
VF_1202	nrdA	ribonucleotide-diphosphate reductase subunit alpha	15540.1	1.02569	0.0365957	0.107541	0.340296	0.733634	0.831664
VF_1203	ubiG	3-demethylubiquinone-9 3-methyltransferase	1013.14	1.11926	0.162546	0.0953738	1.70431	0.0883238	0.183068
VF_1204	gyrA	DNA gyrase subunit A	31955.7	1.08952	0.123694	0.0820303	1.50791	0.131579	0.247448
VF_1205	VF_1205	hypothetical protein	4742.8	0.737215	-0.439842	0.12277	-3.58264	0.000340143	0.00228548
VF_1206	VF_1206	PAP2 family phosphoesterase	190.661	1.05507	0.077336	0.150353	0.514363	0.606998	0.73263
VF_1207	yegD	chaperone	1042.95	0.752031	-0.411137	0.150994	-2.72287	0.00647185	0.0243196
VF_1208	yqfB	hypothetical protein	114.187	0.736083	-0.442059	0.224025	-1.97326	0.048466	0.117103
VF_1209	VF_1209	membrane metalloprotease	612.071	0.885738	-0.175049	0.112847	-1.55121	0.120852	0.232012
VF_1210	VF_1210	Gram-positive sporulation control protein Spo0M	865.46	1.03711	0.0525723	0.100808	0.52151	0.602011	0.728197
VF_1211	VF_1211	hypothetical protein	414.298	1.38935	0.474414	0.13468	3.52253	0.000427441	0.00277658
VF_1212	VF_1212	lactoylglutathione lyase	926.394	1.09814	0.135068	0.146029	0.924942	0.354996	0.506655
VF_1213	VF_1213	hypothetical protein	77.1963	0.821237	-0.284129	0.223648	-1.27043	0.203932	0.338983
VF_1214	thrS	threonyl-tRNA synthetase	21381.8	0.785542	-0.348239	0.128065	-2.71923	0.00654343	0.024541
VF_1216	infC	protein chain initiation factor IF-3	50334.3	0.840698	-0.250341	0.0975063	-2.56744	0.0102454	0.0349749
VF_1217	rpmI	50S ribosomal protein L35	17797.3	0.872085	-0.197459	0.102215	-1.93181	0.0533828	0.126231
VF_1218	rplT	50S ribosomal protein L20	26154	0.868558	-0.203306	0.0810782	-2.50753	0.012158	0.0398551
VF_1219	VF_1219	oxidoreductase NAD-binding domain-containing protein	90.3329	1.25669	0.329625	0.198798	1.65809	0.0972987	0.197036
VF_1220	hmuV	hemin importer ATP-binding subunit	431.314	1.70217	0.767377	0.354783	2.16294	0.0305454	0.0807466
VF_1221	hmuU	hemin transport system permease HmuU	596.857	1.6723	0.741831	0.362131	2.04852	0.0405093	0.101091
VF_1222	hmuT	hemin-binding periplasmic protein HmuT precursor	814.204	1.62984	0.70473	0.366807	1.92125	0.0546997	0.128561
VF_1223	exbD1	TonB system transport protein ExbD1	273.041	1.59556	0.674066	0.273748	2.46236	0.0138027	0.0439104
VF_1224	exbB1	TonB system transport protein ExbB1	931.184	1.43476	0.520807	0.356564	1.46063	0.144118	0.264751
VF_1225	tonB1	TonB1 protein	1216.9	1.36511	0.449015	0.347962	1.29041	0.196907	0.331569
VF_1226	hutW	coproporphyrinogen III oxidase	2808.26	1.49403	0.579214	0.371234	1.56024	0.118704	0.228989
VF_1227	huvX	HuvX protein	934.019	1.62686	0.702087	0.370016	1.89745	0.0577684	0.133667
VF_1228	hutZ	HutZ protein	1798.49	1.95988	0.970763	0.364098	2.66622	0.00767103	0.0277655
VF_1229	VF_1229	VgrG protein	99.0679	0.700995	-0.512524	0.180405	-2.84097	0.00449766	0.0183793
VF_1230	VF_1230	hypothetical protein	36.1721	0.770895	-0.375393	0.284311	-1.32036	0.186715	0.318837
VF_1231	VF_1231	hypothetical protein	261.02	0.903992	-0.145619	0.139835	-1.04137	0.297706	0.449924
VF_1232	VF_1232	hypothetical protein	147.611	1.05062	0.0712432	0.177777	0.400745	0.688608	0.796903
VF_1233	VF_1233	hypothetical protein	109.747	0.842303	-0.247589	0.171959	-1.43981	0.14992	0.271932
VF_1234	hutA	heme transport protein HutA	2006.56	1.56103	0.642495	0.369732	1.73773	0.0822582	0.173651
VF_1235	pheS	phenylalanyl-tRNA synthetase subunit alpha	8525.95	0.788109	-0.343533	0.122703	-2.79972	0.00511473	0.0202811
VF_1236	pheT	phenylalanyl-tRNA synthetase subunit beta	16941.8	1.08279	0.114753	0.109767	1.04542	0.295829	0.448298
VF_1237	ihfA	integration host factor subunit alpha	4743.54	1.19885	0.26165	0.0849697	3.07933	0.00207464	0.00984755
VF_1238	astE	succinylglutamate desuccinylase	951.115	1.37545	0.459908	0.198523	2.31666	0.0205224	0.0592158
VF_1239	VF_1239	oligoendopeptidase F	1328.23	1.12204	0.166126	0.126226	1.3161	0.188139	0.319721
VF_1240	yajQ	nucleotide-binding protein	1768.92	0.941355	-0.0871893	0.105401	-0.827216	0.408115	0.559247
VF_1241	aroH	3-deoxy-7-phosphoheptulonate synthase	4251.2	0.917249	-0.124614	0.0931927	-1.33717	0.181169	0.311689
VF_1242	VF_1242	phosphoenolpyruvate synthase	1213.21	1.06623	0.0925246	0.0923558	1.00183	0.316427	0.468002
VF_1243	VF_1243	hypothetical protein	1387.85	1.15161	0.203656	0.113451	1.79511	0.072636	0.158692
VF_1244	VF_1244	hypothetical protein	1833.78	1.07992	0.110921	0.107414	1.03264	0.301772	0.453733
VF_1245	VF_1245	diguanylate cyclase	900.873	0.987779	-0.0177399	0.117635	-0.150805	0.88013	0.926529
VF_1246	ompT	outer membrane protease	106.544	0.672065	-0.573327	0.181289	-3.1625	0.00156422	0.00786776
VF_1247	VF_1247	lipoprotein precursor	1140.58	1.08739	0.120871	0.0970411	1.24557	0.212923	0.349435
VF_1249	VF_1249	phosphoenolpyruvate phosphomutase	121.671	1.67428	0.743541	0.207562	3.58225	0.000340641	0.00228548
VF_1250	VF_1250	C4-dicarboxylate anaerobic carrier	103.296	0.964956	-0.0514646	0.176038	-0.292349	0.77002	0.85827
VF_1251	VF_1251	hypothetical protein	233.198	1.49765	0.582697	0.142321	4.09423	4.23571e-05	0.000411681
VF_1252	allD	ureidoglycolate dehydrogenase	204.66	1.10489	0.1439	0.166849	0.862459	0.388435	0.539524
VF_1253	VF_1253	cystathionine beta-lyase	151.398	1.22817	0.296511	0.174386	1.70031	0.0890728	0.184423
VF_1254	VF_1254	Na+/H+ antiporter NhaC	65.3369	0.931199	-0.102839	0.208583	-0.493036	0.621987	0.744235
VF_1255	VF_1255	transcriptional repressor	610.726	1.46552	0.551415	0.144989	3.80315	0.00014287	0.00113302
VF_1256	cpdP	3',5'-cyclic-nucleotide phosphodiesterase	342.49	1.29568	0.37371	0.143778	2.59922	0.0093437	0.0325853
VF_1257	VF_1257	hypothetical protein	505.06	0.679569	-0.557308	0.114492	-4.86767	1.12921e-06	1.9291e-05
VF_1258	VF_1258	acyl-CoA thioesterase	99.8166	0.872556	-0.19668	0.215022	-0.914695	0.360352	0.512072
VF_1259	VF_1259	hypothetical protein	91.6741	0.898304	-0.154724	0.229213	-0.675024	0.499661	0.642895
VF_1260	VF_1260	TetR family transcriptional regulator	140.534	1.0968	0.133306	0.175233	0.760734	0.446816	0.593585
VF_1261	VF_1261	lactoylglutathione lyase family protein	54.7893	1.01815	0.0259472	0.239426	0.108373	0.9137	0.949987
VF_1262	VF_1262	glutaredoxin	72.1557	1.18824	0.248821	0.272557	0.912913	0.361289	0.5126
VF_1263	VF_1263	mercuric reductase	93.0777	1.12374	0.168307	0.210342	0.800161	0.423618	0.572002
VF_1264	ssnA	chlorohydrolase/aminohydrolase	725.684	1.95346	0.966034	0.114326	8.44983	2.91728e-17	2.00798e-15
VF_1265	VF_1265	hypothetical protein	78.1782	1.14204	0.191611	0.244905	0.782391	0.433985	0.582149
VF_1266	yeeO	multidrug efflux system	179.769	0.83313	-0.263386	0.143203	-1.83924	0.0658793	0.147591
VF_1268	umuC	pseudo	120.921	0.79008	-0.339929	0.19223	-1.76834	0.0770038	0.165258
VF_1269	umuD	DNA polymerase V, subunit D	204.607	0.878091	-0.187557	0.14829	-1.2648	0.205943	0.341448
VF_1270	VF_1270	cyclohexadienyl dehydratase	307.152	2.0804	1.05686	0.133309	7.92789	2.22906e-15	1.37211e-13
VF_1271	VF_1271	hypothetical protein	113.529	0.57271	-0.804124	0.20868	-3.85339	0.000116493	0.000961195
VF_1272	yeiP	elongation factor P	4056.08	0.670311	-0.577097	0.127389	-4.53019	5.89297e-06	8.23736e-05
VF_1273	VF_1273	hypothetical protein	529.58	0.81625	-0.292917	0.140565	-2.08385	0.0371739	0.0940994
VF_1274	yebU	16S rRNA (cytosine(1407)-C(5))-methyltransferase RsmF	1011.88	0.88131	-0.182278	0.112774	-1.6163	0.106028	0.210537
VF_1275	pqiB	paraquat-inducible protein B	1135.03	1.03249	0.0461216	0.105005	0.439232	0.660493	0.77665
VF_1276	pqiA	paraquat-inducible protein A	519.72	0.76747	-0.381818	0.130739	-2.92047	0.00349502	0.0149765
VF_1277	VF_1277	transporter	1761.07	1.02079	0.0296835	0.111689	0.26577	0.790416	0.870583
VF_1278	yebR	hypothetical protein	657.951	1.00146	0.00210085	0.145912	0.0143981	0.988512	0.993895
VF_1279	proQ	solute/DNA competence effector	8681.54	0.814621	-0.295799	0.102441	-2.88752	0.00388292	0.0163939
VF_1280	prc	carboxy-terminal protease	10208.3	0.848505	-0.237004	0.103814	-2.28296	0.0224327	0.0635456
VF_1281	VF_1281	hypothetical protein	42.8897	0.94073	-0.0881481	0.247822	-0.355692	0.722071	0.821926
VF_1282	pepN	aminopeptidase	5613.33	1.32112	0.40176	0.103365	3.8868	0.000101572	0.000858166
VF_1283	VF_1283	hypothetical protein	107.841	1.19564	0.257786	0.173015	1.48996	0.136234	0.254364
VF_1284	VF_1284	NAD-specific glutamate dehydrogenase	34888.8	2.09893	1.06966	0.151667	7.05265	1.7554e-12	8.20172e-11
VF_1285	pyrD	dihydroorotate dehydrogenase 2	2785.49	1.02433	0.0346849	0.0975244	0.355654	0.7221	0.821926
VF_1286	ycbW	hypothetical protein	896.335	0.845107	-0.242793	0.123832	-1.96067	0.0499172	0.119898
VF_1287	rlmL	23S rRNA m(2)G2445 methyltransferase	3538.28	1.01359	0.0194756	0.0993643	0.196002	0.844609	0.90706
VF_1288	VF_1288	glutaredoxin-like domain-containing protein	265.35	0.855899	-0.224488	0.131405	-1.70837	0.0875669	0.181888
VF_1289	uup	ABC transporter ATPase	2728.75	0.965542	-0.0505892	0.0884685	-0.571833	0.567435	0.700352
VF_1290	VF_1290	hypothetical protein	2886.45	1.18995	0.250905	0.116755	2.14898	0.0316356	0.0831185
VF_1291	VF_1291	ribosome modulation factor	443.91	2.35201	1.2339	0.178011	6.93156	4.16226e-12	1.83423e-10
VF_1292	fabA	3-hydroxydecanoyl-ACP dehydratase	6324.99	0.674794	-0.567482	0.171817	-3.30283	0.000957159	0.00518417
VF_1293	VF_1293	ATP-dependent protease (Lon-like)	2285.08	0.897455	-0.156088	0.121183	-1.28803	0.197735	0.332675
VF_1294	ycbG	hypothetical protein	704.233	0.913481	-0.130553	0.132564	-0.984831	0.324707	0.476795
VF_1295	VF_1295	hypothetical protein	120.613	0.658648	-0.60242	0.171046	-3.52198	0.000428342	0.00277778
VF_1296	VF_1296	hybrid sensory histidine kinase	409.593	0.987319	-0.018412	0.118413	-0.155489	0.876435	0.9251
VF_1297	VF_1297	hypothetical protein	386.717	1.02854	0.0405963	0.118553	0.34243	0.732027	0.830354
VF_1298	VF_1298	hypothetical protein	309.744	1.05778	0.0810348	0.13646	0.593834	0.552623	0.688607
VF_1299	ccoN	cbb3-type cytochrome c oxidase subunit I	16250.3	0.987491	-0.018161	0.114253	-0.158954	0.873705	0.923565
VF_1300	ccoO	cbb3-type cytochrome c oxidase subunit II	6505.56	1.16178	0.216331	0.133279	1.62315	0.104558	0.208364
VF_1301	ccoQ	cytochrome oxidase component FixQ	982.158	1.17536	0.233097	0.134767	1.72963	0.0836964	0.175297
VF_1302	ccoP	cytochrome c oxidase, cbb3-type subunit III	9965.04	1.18909	0.249853	0.128851	1.93909	0.0524907	0.124495
VF_1303	VF_1303	hypothetical protein	606.649	0.745624	-0.42348	0.133115	-3.1813	0.00146617	0.00743244
VF_1304	VF_1304	copper-exporting ATPase	1963.14	0.905314	-0.143509	0.108365	-1.32432	0.185397	0.317279
VF_1306	ccoS	cbb3-type cytochrome oxidase maturation protein	69.0205	0.765198	-0.386095	0.207123	-1.86409	0.0623093	0.141142
VF_1307	VF_1307	hypothetical protein	301.24	0.745731	-0.423273	0.165224	-2.56181	0.0104127	0.0352938
VF_1308	fnr	fumarate/nitrate reduction transcriptional regulator	2066.1	0.796178	-0.328837	0.0940108	-3.49786	0.000469	0.00295737
VF_1310	uspE	universal stress protein UspE	3024.57	1.79042	0.840301	0.228047	3.68477	0.000228909	0.00165231
VF_1311	ttcA	C32 tRNA thiolase	1032.43	0.64492	-0.632808	0.165713	-3.81869	0.00013416	0.0010794
VF_1312	VF_1312	hypothetical protein	515.725	0.90134	-0.149856	0.11899	-1.2594	0.207886	0.343495
VF_1313	bax	hypothetical protein	767.262	0.94581	-0.0803776	0.105368	-0.762827	0.445566	0.593171
VF_1314	VF_1314	hypothetical protein	450.47	0.707339	-0.499527	0.150831	-3.31184	0.000926849	0.00506385
VF_1315	potA	putrescine/spermidine ABC transporter ATPase	2639.61	0.768635	-0.379629	0.146747	-2.58697	0.00968237	0.0335252
VF_1316	potB	spermidine/putrescine ABC transporter membrane protein	1291.57	0.807366	-0.308705	0.141002	-2.18937	0.0285702	0.0767281
VF_1317	potC	spermidine/putrescine ABC transporter membrane protein	918.014	0.807125	-0.309136	0.132864	-2.32671	0.0199806	0.0580411
VF_1318	potD2	polyamine transporter binding protein	2073.56	0.694419	-0.526122	0.128753	-4.08628	4.38353e-05	0.000422869
VF_1319	potD1	polyamine transporter binding protein	5039.28	0.979638	-0.02968	0.0995968	-0.298002	0.765702	0.854993
VF_1320	cobB	NAD-dependent deacetylase	184.844	1.45138	0.537423	0.190449	2.82188	0.00477432	0.0192262
VF_1321	VF_1321	LysR family transcriptional regulator	400.144	1.08764	0.121198	0.147018	0.824373	0.409728	0.560412
VF_1322	VF_1322	nucleoside permease NupC	109.908	0.613244	-0.705467	0.200457	-3.51929	0.000432705	0.00280138
VF_1323	VF_1323	lipoprotein	207.897	0.806454	-0.310336	0.146181	-2.12296	0.033757	0.087448
VF_1324	VF_1324	pentapeptide repeat-containing protein	621.491	1.0254	0.0361834	0.102834	0.351861	0.724942	0.824194
VF_1325	VF_1325	hypothetical protein	348.895	1.66804	0.738156	0.252391	2.92465	0.00344846	0.014826
VF_1326	VF_1326	acetyltransferase	179.571	1.05054	0.0711286	0.175235	0.405905	0.684813	0.796074
VF_1327	VF_1327	transporter	103.777	0.744282	-0.426078	0.198627	-2.14512	0.0319436	0.0835879
VF_1328	VF_1328	ferrichrome-binding protein	40.9409	0.820771	-0.284948	0.252006	-1.13072	0.258173	0.404197
VF_1329	VF_1329	soluble lytic murein transglycosylase	185.736	0.822301	-0.282261	0.166043	-1.69993	0.089144	0.184472
VF_1330	VF_1330	carbohydrate binding domain-containing protein	317.463	1.07412	0.103149	0.146536	0.703919	0.481484	0.625427
VF_1331	VF_1331	hypothetical protein	719.611	2.19027	1.13111	0.256245	4.41416	1.01404e-05	0.000126445
VF_1332	VF_1332	sodium-driven multidrug efflux pump	78.1168	0.929745	-0.105093	0.231585	-0.4538	0.649973	0.767378
VF_1333	VF_1333	LysR family transcriptional regulator	272.912	0.889618	-0.168742	0.149215	-1.13086	0.258112	0.404197
VF_1334	VF_1334	oxalate/formate antiporter	467.284	1.07094	0.0988825	0.121674	0.812683	0.4164	0.566795
VF_1335	yedJ	phosphohydrolase	112.483	1.09093	0.125565	0.189459	0.662756	0.507487	0.648874
VF_1336	VF_1336	hypothetical protein	94.7588	0.78391	-0.351241	0.22079	-1.59084	0.111646	0.219
VF_1337	maa	maltose O-acetyltransferase	661.239	1.12138	0.165275	0.129966	1.27168	0.203485	0.338386
VF_1338	rhtB	neutral amino-acid efflux system	47.9988	1.08567	0.118592	0.242524	0.488988	0.62485	0.746279
VF_1339	VF_1339	hypothetical protein	123.687	0.826659	-0.274636	0.185436	-1.48103	0.138599	0.257402
VF_1340	VF_1340	hypothetical protein	43.1189	1.10136	0.139292	0.250525	0.556001	0.57821	0.711164
VF_1341	chbG	hypothetical protein	989.108	1.28029	0.356471	0.143535	2.48351	0.0130096	0.0419727
VF_1342	VF_1342	phosphoribosylaminoimidazole carboxylase ATPase subunit	145.286	1.2521	0.324344	0.170622	1.90095	0.0573087	0.132841
VF_1343	VF_1343	hypothetical protein	131.59	1.03191	0.0453233	0.169358	0.267618	0.788993	0.869778
VF_1344	VF_1344	acetyltransferase	86.4126	0.803662	-0.315339	0.196973	-1.60093	0.109393	0.215349
VF_1345	rimL	ribosomal-protein-L7/L12-serine acetyltransferase	215.195	0.89048	-0.167345	0.141801	-1.18014	0.237946	0.379734
VF_1346	VF_1346	hypothetical protein	85.4642	0.842605	-0.247072	0.187723	-1.31615	0.188124	0.319721
VF_1347	phnA	alkylphosphonate utilization operon protein	241.093	0.869753	-0.201323	0.134401	-1.49793	0.134151	0.25108
VF_1348	VF_1348	cytoplasmic protein	667.36	0.728911	-0.456186	0.137747	-3.31176	0.00092711	0.00506385
VF_1349	VF_1349	subtilisin-like serine protease	688.366	0.931797	-0.101913	0.129387	-0.787662	0.430894	0.579551
VF_1350	VF_1350	diguanylate cyclase	634.269	1.50771	0.59236	0.141062	4.19928	2.67771e-05	0.000281413
VF_1351	VF_1351	hypothetical protein	88.841	1.01156	0.016578	0.193868	0.0855117	0.931855	0.963148
VF_1352	VF_1352	MutT/nudix family protein	90.0779	0.996353	-0.00527127	0.207222	-0.0254378	0.979706	0.989143
VF_1353	VF_1353	virulence gene repressor RsaL	278.129	0.618484	-0.693192	0.145295	-4.77093	1.83374e-06	3.02607e-05
VF_1354	VF_1354	DNA-binding protein	2114.61	0.576487	-0.794641	0.126231	-6.29513	3.07149e-10	1.03576e-08
VF_1355	VF_1355	hypothetical protein	867.729	0.439038	-1.18758	0.101141	-11.7418	7.781e-32	1.04051e-29
VF_1356	VF_1356	hypothetical protein	326.513	0.383442	-1.38292	0.140033	-9.8757	5.30618e-23	5.14434e-21
VF_1358	fdnI	formate dehydrogenase N subunit gamma	1990.68	1.51008	0.594625	0.0981258	6.05982	1.36273e-09	4.12864e-08
VF_1359	fdnH	formate dehydrogenase N subunit beta	1518.65	1.59085	0.669797	0.105997	6.31902	2.63227e-10	9.03357e-09
VF_1360	fdnG	formate dehydrogenase N subunit alpha	7365.36	1.50915	0.593741	0.0906188	6.55207	5.6746e-11	2.13131e-09
VF_1361	VF_1361	Tat pathway signal sequence domain-containing protein	1034.26	1.35515	0.438457	0.109111	4.01847	5.85774e-05	0.000547381
VF_1362	VF_1362	TorD family cytoplasmic chaperone	1266.79	1.20217	0.265638	0.11273	2.35641	0.0184527	0.054835
VF_1363	VF_1363	formate hydrogenlyase subunit 6	2256.94	1.32594	0.407016	0.105735	3.84941	0.000118402	0.000972805
VF_1364	VF_1364	hypothetical protein	456.976	0.846351	-0.240672	0.141742	-1.69796	0.089516	0.185044
VF_1365	VF_1365	hypothetical protein	523.025	0.85148	-0.231956	0.128777	-1.80122	0.0716689	0.156758
VF_1366	fdhD	formate dehydrogenase subunit delta	1195.84	0.905257	-0.143601	0.102866	-1.39601	0.162711	0.288521
VF_1367	VF_1367	two-component response regulator	388.426	0.693928	-0.527143	0.148684	-3.54539	0.00039203	0.00257676
VF_1368	VF_1368	membrane-bound lytic murein transglycosylase C	195.712	0.434679	-1.20198	0.1789	-6.7187	1.83349e-11	7.40654e-10
VF_1369	VF_1369	methyl-accepting chemotaxis protein	3260.23	0.779199	-0.359936	0.160626	-2.24084	0.0250367	0.0692527
VF_1370	VF_1370	pyrrolidone-carboxylate peptidase	1007.38	1.30823	0.387614	0.112876	3.43397	0.000594811	0.00354329
VF_1371	VF_1371	permease	1143.42	1.23266	0.301777	0.108746	2.77507	0.00551899	0.0214348
VF_1372	VF_1372	permease	842.198	1.00147	0.00211887	0.100732	0.0210346	0.983218	0.990883
VF_1373	VF_1373	transporter	664.121	2.62286	1.39114	0.189199	7.35279	1.94114e-13	9.77626e-12
VF_1374	ybgK	allophanate hydrolase subunit 2	305.981	2.66925	1.41644	0.190371	7.4404	1.00378e-13	5.26034e-12
VF_1375	ybgJ	allophanate hydrolase subunit 1	267.121	2.58669	1.37111	0.221973	6.1769	6.53712e-10	2.07795e-08
VF_1376	ybgL	LamB/YcsF family protein	260.879	2.64623	1.40394	0.226371	6.20194	5.57728e-10	1.7875e-08
VF_1377	VF_1377	hypothetical protein	470.829	2.92973	1.55077	0.211802	7.32179	2.44692e-13	1.21656e-11
VF_1378	VF_1378	LysR family transcriptional regulator	205.463	0.930537	-0.103865	0.144955	-0.716534	0.473662	0.619305
VF_1379	VF_1379	hypothetical protein	1143.24	1.09095	0.125587	0.110943	1.132	0.257635	0.403843
VF_1380	VF_1380	penicillin-binding protein	167.594	1.14905	0.200442	0.168402	1.19026	0.233946	0.375048
VF_1381	VF_1381	hypothetical protein	221.642	0.998872	-0.00162829	0.148862	-0.0109382	0.991273	0.995616
VF_1382	VF_1382	ribosomal-protein-alanine acetyltransferase	535.757	2.00414	1.00298	0.242096	4.14292	3.42909e-05	0.000346302
VF_1383	VF_1383	U32 family peptidase	2239.01	0.909733	-0.136485	0.13414	-1.01749	0.308923	0.460688
VF_1384	VF_1384	glutathione S-transferase	435.78	0.867447	-0.205153	0.135649	-1.51238	0.130438	0.245911
VF_1385	VF_1385	histone acetyltransferase HPA2	277.854	0.850715	-0.233252	0.130984	-1.78076	0.0749515	0.162149
VF_1386	VF_1386	acetyltransferase	292.081	0.963357	-0.0538573	0.148295	-0.363176	0.716473	0.818035
VF_1387	sseA	3-mercaptopyruvate sulfurtransferase	711.048	1.09114	0.125837	0.108993	1.15454	0.248277	0.393148
VF_1388	yeeZ	epimerase	411.165	1.00741	0.0106564	0.134607	0.0791668	0.9369	0.965412
VF_1389	VF_1389	ribosomal-protein-alanine acetyltransferase	189.439	0.960706	-0.0578328	0.163095	-0.354595	0.722893	0.822588
VF_1390	VF_1390	carbohydrate binding domain-containing protein	637.107	1.06776	0.0945813	0.159402	0.593352	0.552945	0.688607
VF_1391	VF_1391	lipoprotein	77.8991	1.13327	0.180494	0.201764	0.894584	0.37101	0.522811
VF_1392	VF_1392	hypothetical protein	60.9616	0.918617	-0.122465	0.221857	-0.552	0.580948	0.713174
VF_1393	VF_1393	hypothetical protein	371.694	1.50057	0.585506	0.193023	3.03335	0.00241852	0.0111126
VF_1394	VF_1394	glycine betaine transporter	924.241	0.800047	-0.321843	0.193061	-1.66705	0.0955042	0.19452
VF_1395	VF_1395	hypothetical protein	283.798	1.19751	0.260041	0.132848	1.95743	0.0502968	0.120677
VF_1396	VF_1396	DNA-binding response regulator	383.29	1.1626	0.217354	0.125372	1.73368	0.082975	0.174429
VF_1397	VF_1397	sensor histidine kinase	454.847	1.01311	0.0187957	0.122167	0.153852	0.877726	0.926131
VF_1398	VF_1398	hypothetical protein	83.5256	0.970055	-0.0438611	0.213703	-0.205243	0.837382	0.901396
VF_1399	VF_1399	cell wall biosynthesis glycosyltransferase	50.8884	0.972825	-0.0397483	0.234131	-0.16977	0.865191	0.917979
VF_1400	VF_1400	sensor histidine kinase	539.093	1.07491	0.104216	0.133143	0.782731	0.433785	0.582082
VF_1401	VF_1401	Fis family transcriptional regulator	615.978	1.22827	0.296629	0.114251	2.5963	0.00942342	0.0327749
VF_1402	modA2	molybdate ABC transporter periplasmic binding protein ModA	8244.03	0.888653	-0.170307	0.0931638	-1.82804	0.0675433	0.15045
VF_1403	modB2	molybdate ABC transporter permease ModB	1220.66	0.841287	-0.24933	0.100192	-2.48852	0.0128276	0.0416373
VF_1404	modC2	molybdate ABC transporter ATP-binding component ModC	904.114	1.00285	0.00410767	0.10247	0.0400868	0.968024	0.982722
VF_1405	mobA	molybdopterin-guanine dinucleotide biosynthesis protein MobA	629.197	0.825465	-0.276721	0.13189	-2.09812	0.0358944	0.0916681
VF_1406	mobB	bifunctional molybdopterin-guanine dinucleotide biosynthesis protein MobB/MoeA	2787.39	1.04706	0.0663392	0.1089	0.609175	0.542409	0.679851
VF_1407	VF_1407	preprotein translocase subunit-like protein	226.454	0.504556	-0.986912	0.222061	-4.44433	8.81653e-06	0.000113892
VF_1408	nagK	N-acetyl-D-glucosamine kinase	3130.77	1.12688	0.172336	0.168291	1.02403	0.305819	0.457725
VF_1409	yfiP	hypothetical protein	177.404	0.538453	-0.893108	0.227251	-3.93006	8.49258e-05	0.000740095
VF_1410	abgT	aminobenzoyl-glutamate transporter	5271.62	1.12688	0.172336	0.15832	1.08853	0.276359	0.425793
VF_1411	nlpC	lipoprotein NlpC	242.407	0.941981	-0.0862308	0.139256	-0.619226	0.535767	0.674799
VF_1412	VF_1412	Type IIA topoisomerase, B subunit	933.106	1.1723	0.229336	0.100145	2.29005	0.0220185	0.0626468
VF_1413	yniA	phosphotransferase/kinase	1546.2	2.11003	1.07726	0.220323	4.88948	1.01103e-06	1.75035e-05
VF_1414	ribC	riboflavin synthase subunit alpha	1100.91	1.32256	0.403329	0.109346	3.68855	0.000225532	0.00164401
VF_1415	mdtK	multidrug efflux protein	577.37	0.931829	-0.101863	0.124957	-0.815187	0.414965	0.565862
VF_1416	VF_1416	hypothetical protein	336.433	1.35349	0.436684	0.145141	3.00868	0.00262381	0.0119287
VF_1417	VF_1417	arylsulfatase	637.714	1.57734	0.657496	0.175168	3.75352	0.000174366	0.00132069
VF_1418	VF_1418	hypothetical protein	42.9158	1.00778	0.0111785	0.252135	0.0443355	0.964637	0.979796
VF_1419	VF_1419	LysR family transcriptional regulator	784.498	1.36676	0.450759	0.172674	2.61046	0.009042	0.0317329
VF_1420	VF_1420	hypothetical protein	130.183	0.882457	-0.180402	0.169782	-1.06255	0.287986	0.439774
VF_1421	VF_1421	transporter	136.221	0.943357	-0.0841237	0.169728	-0.495638	0.62015	0.743183
VF_1422	VF_1422	von Willebrand factor A	89.4653	0.789708	-0.340609	0.194108	-1.75474	0.0793034	0.168884
VF_1423	VF_1423	hypothetical protein	33.1521	0.956103	-0.0647614	0.279592	-0.231628	0.816827	0.887547
VF_1424	VF_1424	MoxR protein	85.2119	0.890855	-0.166738	0.202447	-0.823611	0.410161	0.560466
VF_1425	VF_1425	MoxR protein	155.66	0.963979	-0.0529261	0.169858	-0.31159	0.755352	0.847831
VF_1426	VF_1426	hypothetical protein	208.882	0.848127	-0.237647	0.155661	-1.5267	0.126835	0.241365
VF_1427	aslA	acrylsulfatase-like protein	990.828	0.961145	-0.0571743	0.177314	-0.322446	0.747115	0.842242
VF_1428	VF_1428	sulfatase family protein	53.9226	1.15872	0.212532	0.259717	0.81832	0.413174	0.564174
VF_1429	VF_1429	hypothetical protein	26.3585	0.880416	-0.183743	0.281849	-0.651922	0.514452	0.654757
VF_1430	VF_1430	sulfatase family protein	378.588	1.13927	0.188104	0.160188	1.17427	0.240288	0.382842
VF_1431	VF_1431	hypothetical protein	358.263	0.666054	-0.586289	0.181176	-3.23602	0.0012121	0.00634349
VF_1432	VF_1432	DNA-binding protein	103.926	0.875824	-0.191287	0.229452	-0.833667	0.404468	0.555822
VF_1433	VF_1433	hypothetical protein	176.875	0.999027	-0.00140404	0.167875	-0.00836362	0.993327	0.99641
VF_1434	VF_1434	hypothetical protein	48.5497	0.908009	-0.139222	0.234799	-0.592939	0.553222	0.68873
VF_1435	VF_1435	hypothetical protein	202.672	0.870904	-0.199415	0.151387	-1.31725	0.187754	0.319627
VF_1436	yccF	hypothetical protein	244.525	1.00485	0.00698594	0.150425	0.0464414	0.962958	0.978977
VF_1437	VF_1437	hypothetical protein	1942.42	0.995969	-0.00582761	0.0944988	-0.0616686	0.950827	0.973625
VF_1438	VF_1438	hypothetical protein	94.516	1.03213	0.0456231	0.189256	0.241066	0.809504	0.882806
VF_1439	VF_1439	DEAD/DEAH box helicase	629.91	0.827907	-0.272459	0.158703	-1.71679	0.086018	0.179246
VF_1440	VF_1440	hypothetical protein	59.3987	0.844685	-0.243515	0.213553	-1.1403	0.25416	0.400501
VF_1441	VF_1441	lipoprotein	26.251	0.72723	-0.459517	0.299887	-1.5323	0.125449	0.239297
VF_1442	VF_1442	hypothetical protein	236.135	0.711767	-0.490523	0.209173	-2.34506	0.019024	0.0559327
VF_1443	VF_1443	transcriptional regulatory protein	80.8781	1.33439	0.416184	0.218144	1.90784	0.0564118	0.131183
VF_1444	rbsD	D-ribose pyranase	55.5775	1.17943	0.238092	0.280902	0.847599	0.396661	0.548396
VF_1445	rbsA	D-ribose transporter ATP-binding protein	114.91	1.24088	0.311367	0.221865	1.40341	0.160495	0.285504
VF_1446	rbsC	ribose ABC transporter permease	117.753	1.28781	0.364922	0.180695	2.01955	0.04343	0.10671
VF_1447	rbsB	D-ribose transporter subunit RbsB	597.33	0.797513	-0.32642	0.165242	-1.97541	0.048222	0.116619
VF_1448	rbsK	ribokinase	275.297	0.934141	-0.0982879	0.139576	-0.70419	0.481315	0.625427
VF_1449	rbsR	transcriptional repressor RbsR	365.394	1.09123	0.125958	0.133735	0.941848	0.346271	0.496967
VF_1450	VF_1450	DNA ligase	86.7897	0.954214	-0.0676158	0.220919	-0.306065	0.759555	0.850069
VF_1451	VF_1451	nuclease	36995.1	2.38254	1.2525	0.191379	6.54462	5.96463e-11	2.20294e-09
VF_1452	VF_1452	sodium-driven multidrug efflux pump	418.534	0.982553	-0.0253934	0.131786	-0.192687	0.847204	0.908132
VF_1453	VF_1453	hypothetical protein	806.575	0.915704	-0.127047	0.1084	-1.17202	0.241188	0.383645
VF_1454	VF_1454	sodium-linked D-alanine glycine permease	453.442	0.319542	-1.64592	0.219412	-7.50152	6.30798e-14	3.39755e-12
VF_1455	VF_1455	mechanosensitive ion channel MscS	853.012	1.18371	0.243321	0.0997948	2.43822	0.01476	0.0463101
VF_1456	VF_1456	homoserine/homoserine lactone efflux protein	305.927	1.0262	0.0373181	0.146076	0.25547	0.79836	0.874934
VF_1457	VF_1457	thermostable carboxypeptidase 1	1151.85	1.2617	0.33537	0.121284	2.76516	0.0056894	0.0219101
VF_1458	VF_1458	threonine synthase	89.8996	1.0637	0.0890925	0.221101	0.40295	0.686985	0.796799
VF_1459	VF_1459	endoribonuclease L-PSP	40.777	0.978062	-0.0320015	0.25011	-0.12795	0.898189	0.939576
VF_1460	VF_1460	LysR family transcriptional regulator	235.727	0.91488	-0.128346	0.141942	-0.904213	0.365883	0.516901
VF_1461	VF_1461	hypothetical protein	4155.13	0.896181	-0.158138	0.101446	-1.55883	0.119036	0.22932
VF_1462	VF_1462	hypothetical protein	860.468	0.688438	-0.538602	0.117545	-4.58209	4.60349e-06	6.68627e-05
VF_1463	VF_1463	hypothetical protein	1373.04	0.795231	-0.330554	0.110705	-2.9859	0.00282741	0.0126176
VF_1464	VF_1464	superfamily I DNA/RNA helicase	480.507	0.909559	-0.136761	0.120527	-1.13469	0.256504	0.402559
VF_1465	VF_1465	superfamily I DNA/RNA helicase	130.96	0.79456	-0.331771	0.182727	-1.81566	0.0694222	0.153576
VF_1466	VF_1466	small heat shock protein	163.103	1.78484	0.835792	0.234407	3.56556	0.000363079	0.00240687
VF_1467	dnaK	molecular chaperone DnaK	376.15	1.26971	0.344501	0.182528	1.88739	0.0591075	0.135465
VF_1468	VF_1468	hypothetical protein	122.192	1.03211	0.0456035	0.183511	0.248505	0.803744	0.878178
VF_1469	hipB	DNA-binding transcriptional regulator HipB	70.3083	1.19032	0.251348	0.212216	1.1844	0.236255	0.377449
VF_1470	hipA	serine kinase HipA	322.288	1.20148	0.264817	0.129758	2.04085	0.0412657	0.102398
VF_1471	VF_1471	hypothetical protein	76.9976	0.657298	-0.605381	0.259655	-2.33148	0.0197281	0.0574799
VF_1472	VF_1472	zinc finger protein	10.7147	0.545004	-0.875662	0.363747	-2.40734	0.0160692	0.0494575
VF_1473	VF_1473	hypothetical protein	22.9098	1.14839	0.199607	0.369501	0.540206	0.589055	0.719705
VF_1474	VF_1474	exonuclease	87.4823	0.89871	-0.154072	0.24977	-0.616856	0.53733	0.675526
VF_1475	VF_1475	LysR family transcriptional regulator	275.812	1.0027	0.00389485	0.177348	0.0219616	0.982479	0.99047
VF_1476	VF_1476	exoenzyme regulatory protein AepA precursor	77.5455	0.75188	-0.411426	0.206842	-1.98908	0.0466923	0.113668
VF_1477	VF_1477	hypothetical protein	394.045	0.718563	-0.476813	0.129183	-3.69099	0.000223383	0.00163141
VF_1478	VF_1478	hypothetical protein	255.194	0.532766	-0.908427	0.268784	-3.37976	0.000725483	0.00419288
VF_1479	aqpZ	aquaporin Z	381.062	0.565054	-0.823539	0.14285	-5.76505	8.16342e-09	2.22942e-07
VF_1480	VF_1480	hypothetical protein	1019.24	2.18379	1.12684	0.160376	7.02623	2.12192e-12	9.64692e-11
VF_1481	VF_1481	penicillin binding protein transpeptidase	87.796	1.19301	0.25461	0.210737	1.20819	0.226975	0.366753
VF_1482	sbcB	exonuclease I	1055.8	1.21669	0.28296	0.124572	2.27145	0.0231196	0.0651584
VF_1483	VF_1483	murein hydrolase exporter	194.724	0.833167	-0.263323	0.18118	-1.45337	0.14612	0.267037
VF_1484	yohK	hypothetical protein	340.13	0.950071	-0.0738926	0.139806	-0.528536	0.597127	0.725003
VF_1485	cdd	cytidine deaminase	10586	1.12624	0.171514	0.146548	1.17037	0.241854	0.384389
VF_1486	VF_1486	glutamyl-tRNA(Gln) amidotransferase, subunit A	1275.01	1.3964	0.48171	0.0933408	5.16076	2.45947e-07	4.91641e-06
VF_1487	purT	phosphoribosylglycinamide formyltransferase 2	228.619	1.48497	0.570439	0.182745	3.1215	0.00179929	0.00874393
VF_1488	aspC	aromatic amino acid aminotransferase	4939.97	1.33694	0.418939	0.140928	2.97271	0.00295184	0.0130409
VF_1489	VF_1489	hypothetical protein	273.028	0.779981	-0.35849	0.171019	-2.0962	0.0360646	0.0920122
VF_1490	cysB	transcriptional regulator CysB	2680.09	1.47477	0.560486	0.150111	3.73382	0.000188598	0.00142016
VF_1491	VF_1491	DNA repair ATPase	1672.28	1.25624	0.329115	0.103234	3.18806	0.00143229	0.00727503
VF_1492	VF_1492	tRNA-(MS(2)IO(6)A)-hydroxylase	489.766	1.04761	0.0671011	0.136994	0.489811	0.624268	0.746039
VF_1493	VF_1493	hypothetical protein	626.594	1.55047	0.63271	0.158469	3.99264	6.53411e-05	0.000596218
VF_1494	VF_1494	transporter	720.538	1.39088	0.476003	0.125087	3.80539	0.000141583	0.00112743
VF_1495	VF_1495	cytoplasmic protein	3531.35	1.05562	0.0780885	0.0995426	0.784473	0.432762	0.580982
VF_1496	VF_1496	glutaredoxin	428.184	0.940326	-0.0887678	0.132685	-0.66901	0.503489	0.646504
VF_1497	VF_1497	hypothetical protein	1218.95	0.86715	-0.205646	0.130361	-1.57751	0.114679	0.223368
VF_1498	purC	phosphoribosylaminoimidazole-succinocarboxamide synthase	697.618	1.21435	0.280185	0.149262	1.87714	0.0604995	0.137891
VF_1499	VF_1499	hypothetical protein	5770.35	1.16791	0.223933	0.0992641	2.25593	0.0240749	0.0673124
VF_1500	VF_1500	ATP-dependent RNA helicase HrpA	4166.69	1.17241	0.22948	0.0938917	2.44409	0.0145217	0.0457102
VF_1501	tusE	sulfur transfer protein TusE	629.889	0.867998	-0.204236	0.160374	-1.2735	0.20284	0.338038
VF_1502	VF_1502	acylphosphatase	108.132	1.00755	0.0108579	0.195176	0.0556311	0.955636	0.976022
VF_1503	VF_1503	methyl-accepting chemotaxis protein	4115.96	1.09164	0.126493	0.102956	1.22861	0.219218	0.357046
VF_1504	VF_1504	methyl-accepting chemotaxis protein	120.484	1.21842	0.285006	0.210594	1.35334	0.175947	0.305289
VF_1505	VF_1505	methyltransferase	1068.41	0.879566	-0.185136	0.133831	-1.38335	0.166556	0.293194
VF_1506	rtxA1	RTX repeat-containing calcium-binding cytotoxin RtxA1	11863	1.61626	0.692663	0.13156	5.26499	1.40195e-07	2.92299e-06
VF_1507	VF_1507	hypothetical protein	997.111	1.0542	0.0761497	0.102781	0.740893	0.458758	0.604918
VF_1508	dcuD	transporter	222.425	0.90772	-0.139681	0.153465	-0.910187	0.362724	0.513937
VF_1509	iadA	isoaspartyl dipeptidase	104.991	1.12292	0.167251	0.20382	0.820581	0.411885	0.562624
VF_1510	VF_1510	transcriptional regulator	261.121	1.21112	0.276338	0.182287	1.51595	0.129532	0.245157
VF_1511	VF_1511	2',3'-cyclic-nucleotide 2'-phosphodiesterase	8492.26	1.49608	0.58119	0.230002	2.52688	0.0115079	0.03834
VF_1512	tpm	thiopurine S-methyltransferase	1026.59	0.861871	-0.214456	0.0981831	-2.18424	0.0289443	0.0774645
VF_1513	ydjN	transporter	855.868	0.471598	-1.08437	0.252936	-4.28715	1.80983e-05	0.000204622
VF_1514	VF_1514	exonuclease KapD	323.549	0.678984	-0.55855	0.19723	-2.83198	0.00462611	0.0188051
VF_1515	VF_1515	diguanylate cyclase	543.692	1.08332	0.11546	0.11164	1.03421	0.301036	0.453015
VF_1516	VF_1516	hypothetical protein	679.305	0.927105	-0.109195	0.106706	-1.02332	0.306154	0.45805
VF_1517	VF_1517	DnaK-like molecular chaperone	2293.22	1.10578	0.14506	0.107386	1.35083	0.17675	0.306272
VF_1518	VF_1518	DnaK-like molecular chaperone	1477.36	1.2686	0.343239	0.105821	3.24357	0.00118043	0.006208
VF_1519	VF_1519	hypothetical protein	786.478	1.02801	0.0398498	0.104013	0.383122	0.70163	0.806503
VF_1520	VF_1520	hypothetical protein	950.375	1.11264	0.153986	0.135657	1.13511	0.256328	0.402446
VF_1521	udp	uridine phosphorylase	33796.3	1.12208	0.16618	0.129129	1.28693	0.198119	0.332888
VF_1522	zntA	zinc/cadmium/mercury/lead-transporting ATPase	1864.53	1.53553	0.61874	0.205819	3.00624	0.00264504	0.011983
VF_1523	VF_1523	hypothetical protein	331.794	1.32042	0.401	0.147933	2.71069	0.00671433	0.0250608
VF_1524	VF_1524	hypothetical protein	1280.51	0.924266	-0.11362	0.115238	-0.985961	0.324152	0.476262
VF_1525	ydiJ	FAD-linked oxidoreductase	1733.77	1.28371	0.360319	0.116537	3.09189	0.00198886	0.0095223
VF_1526	VF_1526	hypothetical protein	1062.29	1.15226	0.204463	0.0921118	2.21973	0.0264372	0.0723013
VF_1527	ansB	L-asparaginase II	939.086	1.59243	0.671229	0.180795	3.71265	0.000205097	0.00152203
VF_1528	VF_1528	transcriptional regulator SyrB	495.154	0.694944	-0.525032	0.171321	-3.0646	0.00217958	0.0101992
VF_1529	VF_1529	hypothetical protein	233.659	1.46855	0.554396	0.182311	3.04094	0.00235839	0.0108879
VF_1530	VF_1530	GntR family transcriptional regulator	475.416	1.10374	0.142403	0.123113	1.15668	0.247402	0.391921
VF_1531	VF_1531	ferrochelatase	725.432	1.15684	0.210185	0.121528	1.72952	0.0837157	0.175297
VF_1532	VF_1532	general L-amino acid-binding protein	38.5081	0.936708	-0.0943285	0.260938	-0.361498	0.717727	0.818872
VF_1533	aapQ	amino-acid transporter permease	86.8598	0.842876	-0.246608	0.18949	-1.30143	0.193111	0.326596
VF_1534	aapM	amino-acid transporter permease	19.3735	1.2245	0.292191	0.311662	0.937527	0.348488	0.499606
VF_1535	aapP	amino-acid transporter ATPase	33.4419	0.954625	-0.0669947	0.266205	-0.251665	0.8013	0.876817
VF_1536	yccA	hypothetical protein	2365.14	1.19573	0.257896	0.104402	2.47021	0.0135032	0.0431474
VF_1537	VF_1537	hypothetical protein	344.773	0.629829	-0.666969	0.173463	-3.84502	0.000120543	0.000984137
VF_1538	VF_1538	hypothetical protein	644.616	0.978134	-0.0318953	0.127392	-0.250371	0.8023	0.877058
VF_1539	VF_1539	transporter	193.129	1.04599	0.0648699	0.142116	0.456458	0.648061	0.766054
VF_1540	VF_1540	suppressor/enhancer of lin-12	1124.32	0.820985	-0.284572	0.102564	-2.77458	0.00552729	0.0214348
VF_1541	VF_1541	phosphohydrolase	988.916	0.854371	-0.227065	0.0965323	-2.35222	0.0186617	0.055361
VF_1542	VF_1542	acetyltransferase	405.868	0.604738	-0.725618	0.191932	-3.7806	0.000156452	0.00121831
VF_1543	VF_1543	long-chain fatty acid transport protein	233.383	0.816209	-0.29299	0.135334	-2.16494	0.0303925	0.0804895
VF_1544	VF_1544	phosphatidylglycerophosphatase B	209.059	0.90467	-0.144537	0.178765	-0.80853	0.418786	0.568446
VF_1545	yjiE	DNA-binding transcriptional regulator	270.884	1.27467	0.350129	0.160709	2.17865	0.0293577	0.0782469
VF_1546	VF_1546	anaerobic C4-dicarboxylate transporter	66.7564	0.942142	-0.0859838	0.236841	-0.363045	0.716572	0.818035
VF_1547	VF_1547	aspartate racemase	84.4884	1.02629	0.0374316	0.19003	0.196977	0.843846	0.906742
VF_1548	nrfF	heme lyase (NrfEFG) for insertion of heme into c552, subunit NrfF	76.9669	1.12867	0.174622	0.213723	0.817048	0.413901	0.564781
VF_1549	VF_1549	thiol:disulfide interchange protein TlpA	142.514	0.913801	-0.130049	0.160238	-0.811597	0.417023	0.567046
VF_1550	nrfE	heme lyase (NrfEFG) for insertion of heme into c552, subunit NrfE	265.37	1.02894	0.0411586	0.149174	0.27591	0.782618	0.865669
VF_1551	nrfD	formate-dependent nitrite reductase, membrane subunit	240.897	1.32488	0.405863	0.205346	1.97648	0.0481002	0.116437
VF_1552	nfrC	formate-dependent nitrite reductase, 4Fe4S subunit	365.684	1.38025	0.464932	0.159956	2.90661	0.00365363	0.0154681
VF_1553	nrfB	cytochrome c nitrite reductase pentaheme subunit	907.909	1.94067	0.956552	0.215257	4.44376	8.84002e-06	0.000113892
VF_1554	nrfA	nitrite reductase, formate-dependent, cytochrome	1243.73	3.24948	1.70021	0.258668	6.57293	4.93347e-11	1.89426e-09
VF_1555	nrfG	heme lyase (NrfEFG) for insertion of heme into c552, subunit NrfG	741.555	0.789004	-0.341896	0.176012	-1.94245	0.0520821	0.123729
VF_1556	pldA	outer membrane phospholipase A	851.087	0.994944	-0.00731282	0.134766	-0.0542633	0.956725	0.9767
VF_1557	VF_1557	ATP-dependent helicase HrpA	722.931	1.14401	0.194103	0.101648	1.90956	0.0561895	0.130964
VF_1558	maeA	malate dehydrogenase	5846.79	1.1158	0.158076	0.0956023	1.65347	0.0982343	0.198516
VF_1559	VF_1559	hypothetical protein	499.629	1.29275	0.370442	0.115414	3.20968	0.00132884	0.00680745
VF_1560	sanA	SanA protein	551.39	1.06989	0.0974615	0.108262	0.900238	0.367994	0.519127
VF_1561	VF_1561	diguanylate cyclase	207.442	0.760823	-0.394366	0.158479	-2.48844	0.0128305	0.0416373
VF_1562	VF_1562	hypothetical protein	218.378	0.978082	-0.0319719	0.136546	-0.234148	0.81487	0.886166
VF_1563	VF_1563	hypothetical protein	279.666	0.763783	-0.388765	0.155882	-2.49397	0.0126322	0.0411315
VF_1564	VF_1564	hypothetical protein	168.007	0.52253	-0.936415	0.241792	-3.87281	0.000107587	0.000897254
VF_1565	VF_1565	cobalt transport ATP-binding protein CbiO	1172.23	0.641519	-0.640436	0.123646	-5.17962	2.22341e-07	4.46756e-06
VF_1566	VF_1566	hypothetical protein	636.269	0.434289	-1.20327	0.160259	-7.50827	5.99116e-14	3.27236e-12
VF_1567	VF_1567	hypothetical protein	164.341	1.12254	0.166764	0.158531	1.05193	0.29283	0.445157
VF_1568	rluF	23S rRNA pseudouridine synthase F	802.592	0.822099	-0.282616	0.126228	-2.23893	0.0251608	0.0694967
VF_1569	VF_1569	hypothetical protein	6165.86	0.930974	-0.103188	0.0999558	-1.03234	0.301915	0.453733
VF_1570	torR	DNA-binding transcriptional regulator TorR	1755.85	2.1922	1.13238	0.195542	5.79099	6.99738e-09	1.93827e-07
VF_1571	torD	chaperone protein TorD	727.922	0.927821	-0.108082	0.115433	-0.936323	0.349107	0.49994
VF_1572	purR	DNA-binding transcriptional repressor, hypoxanthine-binding	2684.38	0.980443	-0.0284948	0.0943397	-0.302045	0.762618	0.852434
VF_1573	tfoX2	DNA transformation protein TfoX2 (Sxy)	1827.6	1.74986	0.807243	0.125043	6.45573	1.07696e-10	3.83161e-09
VF_1574	VF_1574	hypothetical protein	610.638	1.74924	0.806725	0.196422	4.10709	4.00673e-05	0.000394368
VF_1575	VF_1575	O6-methylguanine-DNA methyltransferase	128.442	1.16314	0.218026	0.176715	1.23377	0.217289	0.354351
VF_1576	ybaY	outer membrane lipoprotein	479.05	1.26524	0.339407	0.127398	2.66415	0.00771822	0.0278949
VF_1577	tesB	acyl-CoA thioesterase II	1673.69	1.13707	0.185324	0.111332	1.6646	0.0959924	0.195206
VF_1578	ybaO	DNA-binding transcriptional regulator	128.729	1.24987	0.32178	0.162591	1.97907	0.0478079	0.115947
VF_1579	VF_1579	cysteine synthase	68.6218	1.54679	0.629274	0.303445	2.07377	0.038101	0.0958782
VF_1580	queC	7-cyano-7-deazaguanine synthase QueC	598.222	1.12554	0.170619	0.109003	1.56527	0.117519	0.226962
VF_1581	VF_1581	acriflavin resistance plasma membrane protein	1283.75	1.17637	0.234346	0.107912	2.17165	0.0298824	0.0794268
VF_1582	VF_1582	periplasmic protein of efflux system	405.495	1.05508	0.0773514	0.121071	0.638894	0.522892	0.662455
VF_1583	xthA	exonuclease III	2162.58	1.10039	0.138013	0.104824	1.31661	0.187968	0.319717
VF_1584	grxB	glutaredoxin	725.945	1.19736	0.259862	0.103202	2.518	0.0118023	0.0390189
VF_1585	hisM	histidine/lysine/arginine/ornithine transporter subunit	206.06	1.10333	0.14187	0.175277	0.809406	0.418281	0.567961
VF_1586	hisQ	histidine/lysine/arginine/ornithine transporter subunit	483.093	1.14285	0.192635	0.157162	1.22571	0.220307	0.358068
VF_1587	argT	lysine/arginine/ornithine transporter subunit	1076.73	1.7078	0.772141	0.213653	3.61399	0.000301521	0.00207322
VF_1588	hisP	histidine/lysine/arginine/ornithine transporter subunit	1030.63	1.23834	0.308405	0.174772	1.76461	0.0776292	0.166048
VF_1589	VF_1589	hypothetical protein	2168.53	1.17648	0.234473	0.106795	2.19555	0.0281245	0.0760007
VF_1590	pflB	pyruvate formate lyase I	39589	0.841538	-0.248899	0.158331	-1.57202	0.115947	0.225133
VF_1591	pflA	pyruvate formate lyase-activating enzyme 1	1548.55	1.09801	0.134891	0.11343	1.1892	0.234359	0.375401
VF_1592	ycfD	hypothetical protein	369.578	0.840397	-0.250857	0.12389	-2.02484	0.0428841	0.105724
VF_1593	oppF	oligopeptide transporter ATP-binding protein OppF	3109.39	1.43073	0.516748	0.14699	3.51553	0.000438877	0.00283661
VF_1594	oppD	oligopeptide ABC transporter ATP-binding protein	3522.32	1.39889	0.484285	0.130012	3.72491	0.000195381	0.00146555
VF_1595	oppC	oligopeptide transport system permease OppC	2879.18	1.32742	0.408621	0.130777	3.12457	0.00178068	0.00866433
VF_1596	oppB	oligopeptide transporter permease	2943.89	1.17974	0.238473	0.121841	1.95725	0.0503184	0.120677
VF_1597	oppA	oligopeptide-binding protein OppA	26883.8	1.62594	0.701277	0.159169	4.40586	1.05363e-05	0.000130542
VF_1598	VF_1598	exochitinase	167.439	1.20615	0.27041	0.164615	1.64268	0.100448	0.202043
VF_1599	tdk	thymidine kinase	238.044	0.813315	-0.298115	0.147952	-2.01494	0.0439111	0.10764
VF_1600	cysS	cysteinyl-tRNA synthetase	3296.62	1.14646	0.197192	0.128583	1.53358	0.125132	0.23881
VF_1601	ppiB	peptidyl-prolyl cis-trans isomerase B	5060.98	0.926228	-0.11056	0.0899655	-1.22892	0.219103	0.357009
VF_1602	lpxH	UDP-2,3-diacylglucosamine hydrolase	393.424	0.842019	-0.248076	0.166879	-1.48656	0.137132	0.255427
VF_1603	VF_1603	diguanylate cyclase	2121.22	0.982621	-0.025293	0.0909374	-0.278137	0.780907	0.864998
VF_1604	ychJ	hypothetical protein	366.923	0.962361	-0.0553499	0.134018	-0.413002	0.679605	0.792685
VF_1605	VF_1605	hypothetical protein	771.083	1.24758	0.319127	0.183166	1.74228	0.081459	0.172339
VF_1606	cls	cardiolipin synthetase	770.153	0.977718	-0.032509	0.11393	-0.285343	0.775381	0.862302
VF_1607	folE	GTP cyclohydrolase I	1074.74	0.830916	-0.267225	0.130342	-2.05019	0.0403461	0.100878
VF_1608	moeA	molybdopterin biosynthesis protein	1910.32	1.19367	0.255403	0.111211	2.29657	0.0216433	0.0618973
VF_1609	moeB	molybdopterin biosynthesis protein MoeB	660.985	1.10478	0.143759	0.111748	1.28646	0.198283	0.333019
VF_1610	pstS2	phosphate-binding protein	40.4114	0.821635	-0.28343	0.251613	-1.12645	0.259973	0.406359
VF_1611	pstC2	phosphate ABC transporter, permease protein PstC	51.6289	1.01378	0.019746	0.227401	0.0868334	0.930804	0.962575
VF_1612	pstA2	phosphate ABC transporter, permease protein PstA	60.6074	0.941288	-0.0872921	0.212555	-0.410679	0.681308	0.793903
VF_1613	pstB2	phosphate ABC transporter ATP-binding protein	146.64	1.01401	0.0200734	0.17814	0.112683	0.910282	0.94767
VF_1614	VF_1614	hypothetical protein	205.885	1.21703	0.283365	0.178907	1.58387	0.113224	0.221311
VF_1615	VF_1615	hypothetical protein	98.345	0.817836	-0.290116	0.207381	-1.39895	0.161828	0.287348
VF_1616	VF_1616	hypothetical protein	747.204	1.03125	0.0443883	0.110624	0.401253	0.688234	0.796903
VF_1617	VF_1617	hypothetical protein	209.291	0.655598	-0.609117	0.178671	-3.40916	0.000651642	0.00382889
VF_1618	VF_1618	methyl-accepting chemotaxis protein	502.702	0.862246	-0.213829	0.115152	-1.85692	0.0633224	0.142853
VF_1619	torS	hybrid sensory histidine kinase in two-component regulatory system with TorR	742.569	1.13408	0.181523	0.113788	1.59527	0.110652	0.21727
VF_1620	torT	TMAO reductase system periplasmic protein TorT	576.045	0.991942	-0.0116722	0.163177	-0.071531	0.942975	0.970118
VF_1621	mgsA	methylglyoxal synthase	1160.63	1.18292	0.242349	0.109143	2.22046	0.0263873	0.072216
VF_1622	helD	DNA helicase IV	1252.81	1.01912	0.0273181	0.0976987	0.279616	0.779772	0.864193
VF_1623	yccS	hypothetical protein	769.675	1.04134	0.0584357	0.107084	0.545699	0.585273	0.717575
VF_1624	VF_1624	hypothetical protein	1197.26	2.87484	1.52348	0.371276	4.10338	4.07161e-05	0.00039873
VF_1625	pgsA	phosphatidylglycerophosphate synthetase	873.423	0.803213	-0.316145	0.138537	-2.28203	0.0224875	0.0636545
VF_1626	uvrC	excinuclease ABC subunit C	2298.15	0.937313	-0.0933976	0.0949121	-0.984044	0.325094	0.477182
VF_1627	gacA	response regulator	3136.19	0.911782	-0.133239	0.145936	-0.912999	0.361243	0.5126
VF_1628	polB	DNA polymerase II	573.539	0.87209	-0.197452	0.134503	-1.46801	0.142102	0.262166
VF_1629	VF_1629	hypothetical protein	570.851	0.903012	-0.147183	0.137768	-1.06834	0.285367	0.436722
VF_1630	VF_1630	sodium:proton antiporter	2484.46	0.676695	-0.563422	0.124739	-4.51682	6.27752e-06	8.66342e-05
VF_1631	hns	global DNA-binding transcriptional dual regulator H-NS	8069.73	0.987311	-0.0184241	0.105083	-0.175329	0.860821	0.915847
VF_1632	mipA	scaffolding protein for murein synthesizing machinery	75.902	0.703038	-0.508324	0.21451	-2.3697	0.0178023	0.0534759
VF_1633	fadR	fatty acid metabolism regulator	1234.63	0.889516	-0.168908	0.123709	-1.36537	0.172138	0.3006
VF_1634	nhaB	sodium/proton antiporter	6044.27	0.895392	-0.159409	0.0898548	-1.77408	0.0760505	0.163756
VF_1635	dsbB	disulfide bond formation protein B	679.435	0.961654	-0.0564099	0.142551	-0.395716	0.692314	0.800237
VF_1636	VF_1636	preprotein translocase subunit-like protein	181.777	0.73598	-0.442261	0.16772	-2.6369	0.00836672	0.0298493
VF_1637	VF_1637	MshA-like protein	532.274	0.756527	-0.402536	0.152229	-2.64428	0.00818647	0.0293411
VF_1638	dusC	tRNA-dihydrouridine synthase C	583.822	0.700424	-0.513701	0.124389	-4.12979	3.63091e-05	0.000362903
VF_1639	VF_1639	diguanylate cyclase	808.268	0.851357	-0.232164	0.113579	-2.04407	0.0409467	0.101789
VF_1640	VF_1640	hypothetical protein	1026.49	1.11605	0.158399	0.168165	0.941923	0.346232	0.496967
VF_1641	topB	DNA topoisomerase III	1038.39	0.975927	-0.0351542	0.0943573	-0.372565	0.709473	0.813042
VF_1642	fadH	2,4-dienoyl-CoA reductase	191.877	1.1436	0.193581	0.17212	1.12469	0.260722	0.407222
VF_1643	sppA	endopeptidase IV	3206.81	1.13836	0.186952	0.095184	1.96412	0.0495167	0.119345
VF_1644	ansA	asparaginase	2179.3	0.736042	-0.442139	0.107801	-4.10142	4.10616e-05	0.000400092
VF_1645	asd	aspartate-semialdehyde dehydrogenase	2715.78	1.38121	0.465929	0.140478	3.31675	0.000910703	0.00500242
VF_1646	VF_1646	malate-2-proton/lactate-sodium antiporter	3449.71	0.713565	-0.486883	0.139493	-3.49038	0.000482334	0.00302223
VF_1647	VF_1647	hypothetical protein	507.913	0.88867	-0.170281	0.136284	-1.24945	0.211499	0.348129
VF_1648	yejK	nucleoid-associated protein NdpA	1727.41	1.05474	0.0768907	0.0956493	0.803882	0.421465	0.570804
VF_1649	VF_1649	hypothetical protein	1698.91	0.814431	-0.296136	0.129009	-2.29548	0.0217057	0.0619844
VF_1650	yejM	hydrolase, inner membrane	2369.08	0.957948	-0.061981	0.1054	-0.588057	0.556494	0.691119
VF_1651	VF_1651	A-type carbonic anhydrase	195.088	1.19852	0.26126	0.155275	1.68257	0.0924591	0.189913
VF_1652	VF_1652	methyl-accepting chemotaxis protein	33.8125	0.826657	-0.274639	0.264455	-1.03851	0.299032	0.451225
VF_1653	VF_1653	hypothetical protein	389.951	1.02428	0.0346096	0.147693	0.234335	0.814725	0.886166
VF_1654	yjgM	acetyltransferase	439.989	1.11167	0.152723	0.199366	0.766041	0.443652	0.591434
VF_1655	VF_1655	hypothetical protein	75.6428	0.851156	-0.232504	0.208396	-1.11569	0.264556	0.412524
VF_1656	VF_1656	hypothetical protein	56.1626	0.732233	-0.449626	0.23016	-1.95353	0.0507565	0.121427
VF_1657	VF_1657	oxidoreductase	2377.87	1.15134	0.203314	0.104068	1.95367	0.0507403	0.121427
VF_1658	VF_1658	short chain dehydrogenase	402.282	1.29054	0.36798	0.156743	2.34766	0.0188919	0.0557132
VF_1659	VF_1659	hypothetical protein	187.546	0.778541	-0.361156	0.191356	-1.88735	0.0591139	0.135465
VF_1660	VF_1660	hypothetical protein	294.606	0.572151	-0.805533	0.189171	-4.25823	2.06054e-05	0.000228308
VF_1661	yeiW	hypothetical protein	543.304	2.11389	1.0799	0.236341	4.56925	4.89462e-06	7.00418e-05
VF_1662	VF_1662	DNA-binding protein	2190.23	2.11772	1.08251	0.218736	4.94893	7.46235e-07	1.33977e-05
VF_1663	VF_1663	Tim44-like domain-contain protein	2151.47	1.05547	0.0778827	0.0992917	0.784383	0.432815	0.580982
VF_1664	VF_1664	TetR family transcriptional regulator	418.282	1.19478	0.256741	0.163384	1.5714	0.11609	0.22521
VF_1665	VF_1665	1-acyl-sn-glycerol-3-phosphate acyltransferase	908.728	1.34908	0.431974	0.110139	3.92208	8.77862e-05	0.000759899
VF_1666	menE	2-succinylbenzoate-CoA ligase	1036.76	1.11987	0.163329	0.115866	1.40964	0.158647	0.283387
VF_1667	menC	O-succinylbenzoate synthase	1116.23	1.03175	0.0450865	0.114637	0.393296	0.694101	0.800987
VF_1669	menB	1,4-dihydroxy-2-naphthoyl-CoA synthase	2144.99	0.967333	-0.0479148	0.118195	-0.405389	0.685192	0.796135
VF_1670	yfbB	acyl-CoA thioester hydrolase	951.543	0.844814	-0.243295	0.160733	-1.51366	0.130112	0.245654
VF_1671	menD	2-succinyl-5-enolpyruvyl-6-hydroxy-3-cyclohexene-1-carboxylic-acid synthase	1409.43	0.917885	-0.123615	0.123668	-0.99957	0.317519	0.469439
VF_1672	menF	isochorismate synthase 2	1564.03	0.992555	-0.0107811	0.100958	-0.106788	0.914957	0.949987
VF_1673	yfbQ	aminotransferase	1291.26	0.811331	-0.301638	0.0956096	-3.15489	0.00160559	0.00801349
VF_1674	VF_1674	oligopeptide-binding protein OppA	326.663	0.992458	-0.0109215	0.136393	-0.0800734	0.936179	0.965302
VF_1675	VF_1675	pyrimidine reductase	211.276	1.09208	0.127083	0.153156	0.829761	0.406674	0.557864
VF_1676	VF_1676	hypothetical protein	231.136	1.07659	0.106472	0.174356	0.610657	0.541426	0.679022
VF_1677	yqhC	DNA-binding transcriptional regulator	354.267	1.12954	0.175737	0.126939	1.38442	0.16623	0.292819
VF_1678	yqhD	alcohol dehydrogenase	12765.3	1.64158	0.715082	0.135266	5.2865	1.24681e-07	2.62779e-06
VF_1679	VF_1679	hypothetical protein	259.984	1.06856	0.0956689	0.164921	0.580088	0.561855	0.69566
VF_1680	VF_1680	drug/metabolite exporter family protein	332.964	0.675965	-0.564979	0.131636	-4.29199	1.77078e-05	0.000202274
VF_1681	VF_1681	coniferyl aldehyde dehydrogenase	1400.33	1.29773	0.375992	0.132029	2.8478	0.00440221	0.0181037
VF_1682	dgt	deoxyguanosinetriphosphate triphosphohydrolase-like protein	1464.65	1.22887	0.297327	0.12223	2.43251	0.0149944	0.0468182
VF_1683	VF_1683	cytoplasmic protein	219.865	1.07556	0.10509	0.138887	0.756656	0.449256	0.596036
VF_1684	VF_1684	rhomboid family integral membrane protein	374.223	0.978553	-0.0312775	0.115269	-0.271343	0.786127	0.8683
VF_1685	recR	deoxyguanosinetriphosphate triphosphohydrolase-like protein	694.301	0.88164	-0.181738	0.103068	-1.76328	0.0778533	0.166344
VF_1686	ybaB	hypothetical protein	1815.49	1.01907	0.0272504	0.10066	0.270717	0.786608	0.868584
VF_1687	dnaX	DNA polymerase III subunits gamma and tau	5464.31	0.947722	-0.0774649	0.0950312	-0.815152	0.414985	0.565862
VF_1688	apt	adenine phosphoribosyltransferase	3239.96	0.793793	-0.333165	0.157974	-2.10898	0.034946	0.0900008
VF_1689	sprE	proteolytic adapter for RpoS degradation by ClpXP (RssB, ExpM)	234.452	1.66123	0.732248	0.180892	4.04799	5.16596e-05	0.000487435
VF_1690	VF_1690	LysR family transcriptional regulator	1268.51	1.25264	0.324976	0.103194	3.14917	0.00163734	0.00814336
VF_1691	purF	amidophosphoribosyltransferase	797.756	1.47661	0.56229	0.156907	3.58359	0.000338902	0.0022817
VF_1692	cvpA	membrane protein required for colicin V production	667.998	0.91852	-0.122617	0.125971	-0.97338	0.330365	0.482788
VF_1693	VF_1693	DedD protein	1043.28	0.928233	-0.10744	0.117299	-0.91595	0.359693	0.511323
VF_1694	folC	bifunctional folylpolyglutamate synthase/ dihydrofolate synthase	1565.37	0.880862	-0.183012	0.0932107	-1.96342	0.0495971	0.119464
VF_1695	accD	acetyl-CoA carboxylase carboxyltransferase subunit beta	8628.23	0.94169	-0.0866759	0.0795023	-1.09023	0.275611	0.425148
VF_1696	truA	tRNA pseudouridine synthase A	1264.15	0.873037	-0.195885	0.111032	-1.76421	0.0776958	0.166099
VF_1697	VF_1697	latent nuclear antigen	11034.2	1.216	0.282146	0.0800117	3.5263	0.000421404	0.00275118
VF_1698	usg	aspartate-semialdehyde dehydrogenase	2865.36	0.955079	-0.0663076	0.0891753	-0.743564	0.45714	0.604034
VF_1699	pdxB	erythronate-4-phosphate dehydrogenase	1478.33	0.876017	-0.190969	0.108924	-1.75323	0.0795628	0.169285
VF_1700	fabB	3-oxoacyl-ACP synthase	21342	1.06189	0.0866336	0.0914905	0.946914	0.343683	0.495384
VF_1701	mnmC	5-methylaminomethyl-2-thiouridine methyltransferase	1323.67	0.969871	-0.044136	0.0901005	-0.489852	0.624238	0.746039
VF_1702	mltB	membrane-bound lytic murein transglycosylase B	1717.99	1.04706	0.0663455	0.085949	0.771917	0.440163	0.588477
VF_1703	ycgL	hypothetical protein	512.875	0.952543	-0.0701438	0.134871	-0.520079	0.603008	0.729176
VF_1704	minC	septum formation inhibitor	2298.56	0.979107	-0.0304609	0.0902796	-0.337406	0.735811	0.833131
VF_1705	minD	membrane ATPase of the MinC-MinD-MinE system	3323.9	1.00024	0.000349768	0.0942642	0.00371051	0.997039	0.998584
VF_1706	minE	cell division topological specificity factor MinE	538.423	1.08186	0.113516	0.124477	0.911944	0.361798	0.512812
VF_1707	rnd	ribonuclease D	542.586	0.934989	-0.0969781	0.123197	-0.787182	0.431175	0.579551
VF_1708	fadD	long-chain-fatty-acid--CoA ligase	2776.24	1.16412	0.219243	0.0962761	2.27723	0.0227727	0.0643209
VF_1709	VF_1709	hydrolase	404.452	0.951416	-0.0718524	0.173271	-0.414683	0.678374	0.79239
VF_1710	VF_1710	outer membrane protein Slp	646.906	0.927181	-0.109078	0.12492	-0.873181	0.382564	0.534625
VF_1711	VF_1711	hypothetical protein	479.78	0.942422	-0.0855543	0.135261	-0.632511	0.527053	0.665915
VF_1712	yeaZ	peptidase	1258.94	0.955384	-0.0658472	0.120811	-0.545042	0.585724	0.717901
VF_1713	yoaA	hypothetical protein	2323.35	0.840164	-0.251257	0.135567	-1.85338	0.0638285	0.143804
VF_1714	purU	formyltetrahydrofolate deformylase	567.085	1.43936	0.525424	0.134011	3.92076	8.82694e-05	0.000760686
VF_1715	VF_1715	tetranactin resistance protein	691.955	0.873993	-0.194307	0.126384	-1.53743	0.124188	0.237359
VF_1716	VF_1716	AraC family transcriptional regulator	179.335	0.896695	-0.157311	0.166154	-0.946774	0.343754	0.495384
VF_1717	VF_1717	drug/metabolite exporter family protein	213.514	0.871197	-0.198929	0.143343	-1.38778	0.165203	0.291473
VF_1718	malY	bifunctional beta-cystathionase, PLP-dependent/ regulator of maltose regulon	259.348	0.743304	-0.427976	0.137631	-3.1096	0.00187344	0.00901389
VF_1719	malX	bifunctional PTS system maltose and glucose-specific transporter subunits IICB	337.267	0.781471	-0.355736	0.142474	-2.49685	0.0125301	0.0409022
VF_1720	malI	DNA-binding transcriptional repressor MalI	369.051	0.833861	-0.262121	0.116565	-2.24872	0.0245303	0.0682394
VF_1721	metE	5-methyltetrahydropteroyltriglutamate--homocysteine S-methyltransferase	312.423	0.941237	-0.08737	0.125445	-0.696482	0.486127	0.629457
VF_1722	metR	DNA-binding transcriptional activator, homocysteine-binding	1844.12	1.95917	0.970246	0.194174	4.99679	5.82933e-07	1.07138e-05
VF_1723	VF_1723	hypothetical protein	579.503	0.687548	-0.540468	0.162653	-3.32283	0.000891086	0.00491457
VF_1724	dcuC	C4-dicarboxylate transporter DcuC	2893.54	2.11445	1.08028	0.131719	8.2014	2.37602e-16	1.56173e-14
VF_1725	VF_1725	secretory tripeptidyl aminopeptidase	227.385	0.883423	-0.178824	0.143834	-1.24327	0.213768	0.349639
VF_1726	ygiQ	hypothetical protein	3211.36	0.78086	-0.356865	0.127446	-2.80013	0.00510814	0.0202757
VF_1727	tyrS	tyrosyl-tRNA synthetase	4971.67	0.885001	-0.176249	0.0898542	-1.96149	0.0498214	0.119781
VF_1728	VF_1728	hypothetical protein	3272.28	2.4793	1.30993	0.225888	5.79902	6.6705e-09	1.86102e-07
VF_1729	VF_1729	hypothetical protein	268.068	1.29214	0.369759	0.161564	2.28862	0.0221015	0.0628199
VF_1730	VF_1730	sodium/proline symporter	252.91	1.23387	0.303189	0.192439	1.57551	0.11514	0.22404
VF_1731	VF_1731	stringent starvation protein A	115.757	0.954074	-0.0678264	0.177202	-0.382764	0.701895	0.806503
VF_1732	ptsG	PTS system glucose-specific transporter subunit IIBC	4802.19	0.87333	-0.195402	0.0927388	-2.10701	0.0351165	0.0902464
VF_1733	ycfH	metallodependent hydrolase	872.771	0.856339	-0.223746	0.134663	-1.66152	0.0966083	0.196123
VF_1734	holB	DNA polymerase III, delta prime subunit	717.467	0.822725	-0.281517	0.135466	-2.07815	0.0376959	0.094983
VF_1735	tmk	thymidylate kinase	883.584	0.908901	-0.137804	0.134964	-1.02105	0.307232	0.459308
VF_1736	yceG	aminodeoxychorismate lyase	625.667	0.855987	-0.224339	0.131398	-1.70733	0.0877616	0.182195
VF_1737	pabC	4-amino-4-deoxychorismate lyase	425.378	0.806976	-0.309402	0.139177	-2.22308	0.0262105	0.0718334
VF_1738	fabF	3-oxoacyl-ACP synthase	13712.8	0.990335	-0.0140114	0.0832559	-0.168293	0.866353	0.918378
VF_1739	acpP	acyl carrier protein	38483.3	0.852224	-0.230695	0.1383	-1.66807	0.0953019	0.194516
VF_1740	fabG	3-ketoacyl-ACP reductase	17893	0.9545	-0.0671834	0.0829783	-0.80965	0.418141	0.567961
VF_1741	fabD	malonyl-CoA:(acyl carrier protein) S-malonyltransferase	14299.8	0.906918	-0.140956	0.0976648	-1.44327	0.148945	0.270923
VF_1742	fabH	3-oxoacyl-ACP synthase III	6799.85	0.787321	-0.344976	0.128682	-2.68084	0.00734378	0.0269179
VF_1743	plsX	glycerol-3-phosphate acyltransferase PlsX	3844.1	0.748107	-0.418684	0.156733	-2.67133	0.00755516	0.0274849
VF_1744	rpmF	50S ribosomal protein L32	5503.83	0.766746	-0.383179	0.121865	-3.14429	0.00166493	0.00823545
VF_1745	yceD	hypothetical protein	44115.6	0.726711	-0.460546	0.13071	-3.52343	0.000425996	0.00277184
VF_1746	yceF	hypothetical protein	309.16	0.910882	-0.134664	0.145624	-0.924737	0.355103	0.506655
VF_1747	rluC	23S rRNA pseudouridylate synthase	2512.5	0.738842	-0.436662	0.137935	-3.16571	0.00154707	0.00780174
VF_1748	rne	hypothetical protein	20982.4	1.04056	0.0573586	0.0745768	0.769121	0.441821	0.589728
VF_1749	VF_1749	sulfate transporter	1549.72	0.72015	-0.473631	0.173088	-2.73637	0.00621219	0.0235954
VF_1750	btuR	cob(I)yrinic acid a,c-diamide adenosyltransferase	380.12	1.06445	0.0901048	0.135423	0.66536	0.505821	0.648239
VF_1751	asmA	assembly protein	2910.96	1.09221	0.127246	0.0992042	1.28267	0.199609	0.334811
VF_1752	udk	uridine kinase	1772.08	0.589799	-0.761705	0.177512	-4.29101	1.77864e-05	0.000202274
VF_1753	mrp	antiporter inner membrane protein	606.383	1.16978	0.226241	0.109748	2.06146	0.0392588	0.0984135
VF_1754	metG	methionyl-tRNA synthetase	7861.31	1.03313	0.0470267	0.0816793	0.575748	0.564785	0.698195
VF_1755	pyrF	orotidine 5'-phosphate decarboxylase	558.423	0.911108	-0.134305	0.134923	-0.995424	0.31953	0.471873
VF_1756	yciM	tetratricopeptide repeat protein	816.532	0.96863	-0.0459827	0.108002	-0.425759	0.670283	0.785067
VF_1757	VF_1757	hypothetical protein	535.637	1.44172	0.527789	0.180913	2.91736	0.00353008	0.0150601
VF_1758	ihfB	integration host factor subunit beta	20213.1	0.995628	-0.00632196	0.0782059	-0.0808373	0.935571	0.964932
VF_1759	rpsA	30S ribosomal protein S1	199330	0.986708	-0.0193044	0.0834489	-0.231331	0.817057	0.887549
VF_1760	cmk	cytidylate kinase	17509.1	0.941351	-0.087195	0.0771009	-1.13092	0.258088	0.404197
VF_1761	aroA	3-phosphoshikimate 1-carboxyvinyltransferase	2577.87	1.37846	0.463054	0.112901	4.10143	4.10609e-05	0.000400092
VF_1762	aat	leucyl/phenylalanyl-tRNA--protein transferase	515.065	0.804382	-0.314048	0.163417	-1.92176	0.0546357	0.128488
VF_1763	VF_1763	arginyl-tRNA-protein transferase	379.706	0.880268	-0.183985	0.12484	-1.47377	0.140544	0.260029
VF_1764	infA	translation initiation factor IF-1	3646.69	0.580202	-0.785373	0.215818	-3.63906	0.000273635	0.00192062
VF_1765	clpA	ATP-dependent Clp protease ATP-binding subunit	8406.58	0.980934	-0.0277719	0.104245	-0.266411	0.789923	0.870509
VF_1766	clpS	ATP-dependent Clp protease adaptor protein ClpS	2634.14	1.04527	0.0638715	0.133648	0.477908	0.632716	0.753122
VF_1767	cspD	DNA replication inhibitor	1165.88	1.16372	0.218741	0.161618	1.35344	0.175915	0.305289
VF_1768	VF_1768	hypothetical protein	227.003	0.821209	-0.284179	0.172966	-1.64298	0.100387	0.202025
VF_1769	ydiU	hypothetical protein	595.799	1.14487	0.195188	0.106506	1.83265	0.0668541	0.149171
VF_1770	folD	bifunctional 5,10-methylene-tetrahydrofolate dehydrogenase/ 5,10-methylene-tetrahydrofolate cyclohydrolase	1199.29	1.18444	0.244202	0.111994	2.18049	0.0292211	0.07799
VF_1771	prkA	serine kinase PrkA	559.301	0.984285	-0.0228518	0.180248	-0.12678	0.899114	0.939576
VF_1773	yeaH	hypothetical protein	225.074	1.08845	0.122274	0.185988	0.657431	0.510904	0.652382
VF_1774	ycgB	SpoVR family protein	235.8	1.13095	0.177541	0.140687	1.26196	0.206963	0.342278
VF_1775	VF_1775	isocitrate dehydrogenase	29288.5	1.62325	0.698881	0.14231	4.91097	9.06285e-07	1.59753e-05
VF_1776	rluE	23S rRNA pseudouridine synthase	301.784	1.11519	0.157293	0.134616	1.16846	0.24262	0.385448
VF_1777	VF_1777	hypothetical protein	348.777	0.572807	-0.803878	0.208301	-3.85922	0.000113748	0.000944574
VF_1778	VF_1778	methyl-accepting chemotaxis protein	120.236	0.816449	-0.292565	0.240687	-1.21554	0.224159	0.363262
VF_1779	tehB	tellurite resistance protein B	46.6205	0.911627	-0.133484	0.248766	-0.536585	0.591554	0.721626
VF_1780	fpr	ferredoxin-NADP reductase	117.952	1.10277	0.141128	0.205397	0.6871	0.492019	0.635593
VF_1781	norW	nitric oxide reductase	111.43	0.911418	-0.133816	0.180767	-0.740265	0.459139	0.605215
VF_1782	norV	anaerobic nitric oxide reductase flavorubredoxin	75.4354	1.0333	0.0472553	0.198731	0.237786	0.812047	0.884584
VF_1783	norR1	anaerobic nitric oxide reductase transcriptional regulator	442.046	0.82555	-0.276572	0.111485	-2.4808	0.0131087	0.0421779
VF_1784	mnmA	tRNA-specific 2-thiouridylase MnmA	4016.24	0.86172	-0.214709	0.120966	-1.77496	0.0759049	0.163624
VF_1785	hflD	hypothetical protein	2000.84	0.90026	-0.151586	0.121784	-1.24471	0.213237	0.349639
VF_1786	purB	adenylosuccinate lyase	7230.83	1.25429	0.326868	0.103138	3.16924	0.00152838	0.0077175
VF_1787	VF_1787	AraC family transcriptional regulator	215.611	1.07864	0.109216	0.159041	0.686719	0.49226	0.635692
VF_1788	VF_1788	hypothetical protein	446.534	1.16835	0.224467	0.132933	1.68857	0.0913012	0.188033
VF_1789	VF_1789	methyl-accepting chemotaxis protein	3718.96	1.49658	0.581668	0.0985623	5.90152	3.60159e-09	1.05015e-07
VF_1790	VF_1790	ATP-dependent RNA helicase	897.193	0.758197	-0.399356	0.136769	-2.91994	0.00350103	0.0149857
VF_1791	rssA	serine protease	671.544	1.24563	0.31687	0.144619	2.19106	0.0284471	0.0765674
VF_1792	ybaK	hypothetical protein	348.31	1.10847	0.148573	0.152149	0.976494	0.32882	0.481557
VF_1793	fhs	formate--tetrahydrofolate ligase	1229.78	1.0944	0.130137	0.0934595	1.39244	0.163789	0.290018
VF_1794	yfbU	hypothetical protein	1400.42	1.39102	0.476148	0.135094	3.52456	0.000424191	0.00276473
VF_1795	VF_1795	outer membrane protein OmpC	215.715	1.59877	0.67696	0.170308	3.97492	7.0404e-05	0.000632007
VF_1796	rrmA	23S rRNA (guanine(745)-N(1))-methyltransferase	376.539	0.613944	-0.703821	0.184989	-3.80466	0.000141996	0.00112841
VF_1797	VF_1797	hypothetical protein	113.131	0.889255	-0.169331	0.168547	-1.00465	0.315064	0.467223
VF_1798	clcA	chloride channel protein	666.126	0.922507	-0.116369	0.132223	-0.880098	0.378806	0.531095
VF_1799	msbB	lipid A biosynthesis (KDO)2-(lauroyl)-lipid IVA acyltransferase	1647.29	0.830433	-0.268065	0.143735	-1.865	0.0621816	0.141018
VF_1800	VF_1800	HIT family hydrolase	542.814	1.01443	0.0206716	0.121264	0.170468	0.864642	0.917898
VF_1801	VF_1801	hypothetical protein	250.046	0.689891	-0.535559	0.165126	-3.24333	0.00118141	0.006208
VF_1802	yfcM	hypothetical protein	391.729	0.663412	-0.592023	0.203105	-2.91487	0.00355839	0.0151642
VF_1803	VF_1803	magnesium transport ATPase protein C	46.3104	0.871085	-0.199114	0.306195	-0.650284	0.515509	0.655887
VF_1804	yicG	hypothetical protein	501.558	0.350242	-1.51358	0.269542	-5.61536	1.96154e-08	4.87618e-07
VF_1805	aroC	chorismate synthase	3284.82	1.23681	0.306624	0.117308	2.61383	0.00895323	0.0315069
VF_1806	prmB	N5-glutamine S-adenosyl-L-methionine-dependent methyltransferase	2374.65	0.937785	-0.0926707	0.0867165	-1.06866	0.285222	0.436711
VF_1807	yfcN	hypothetical protein	819.11	0.834484	-0.261043	0.133148	-1.96055	0.0499318	0.119898
VF_1808	sixA	phosphohistidine phosphatase	906.467	0.924164	-0.11378	0.116634	-0.975532	0.329297	0.481891
VF_1809	ptrA	protease III	2230.8	1.09866	0.135748	0.116516	1.16505	0.243997	0.387319
VF_1810	fadJ	multifunctional fatty acid oxidation complex subunit alpha	378.185	1.31235	0.392157	0.156203	2.51056	0.012054	0.0396146
VF_1811	fadI	3-ketoacyl-CoA thiolase	304.447	1.27895	0.354965	0.194669	1.82343	0.0682387	0.15165
VF_1812	VF_1812	long-chain fatty acid transport protein	25322.5	1.09839	0.135394	0.0872647	1.55153	0.120774	0.231977
VF_1813	VF_1813	long-chain fatty acid transport protein	108.83	0.571898	-0.806169	0.18302	-4.40481	1.05878e-05	0.000130763
VF_1814	yjdF	hypothetical protein	287.259	1.0721	0.100439	0.142947	0.702631	0.482286	0.626148
VF_1815	vacJ	VacJ lipoprotein	337.865	0.629513	-0.667692	0.148113	-4.508	6.54402e-06	8.87332e-05
VF_1816	ccmI	cytochrome c-type biogenesis protein CcmI	2497.2	1.19997	0.262993	0.0824228	3.19078	0.00141891	0.00723065
VF_1817	ccmH	cytochrome c-type biogenesis protein CcmH	1087.06	1.19235	0.253803	0.0961664	2.63921	0.00830998	0.0297015
VF_1818	ccmG	periplasmic thioredoxin of cytochrome c-type biogenesis	864.489	1.18935	0.250172	0.11261	2.22158	0.0263115	0.0720593
VF_1819	ccmF	heme lyase, CcmF subunit	3449.23	1.1662	0.22182	0.103831	2.13635	0.0326511	0.0852092
VF_1820	ccmE	cytochrome c-type biogenesis protein CcmE	847.18	1.06996	0.0975536	0.0989569	0.985819	0.324222	0.476262
VF_1821	ccmD	heme exporter protein D	382.601	1.01955	0.027935	0.145462	0.192043	0.847708	0.908132
VF_1822	ccmC	heme exporter subunit C	925.698	0.923339	-0.115068	0.10233	-1.12449	0.260807	0.407222
VF_1823	ccmB	heme exporter subunit B	388.119	0.955029	-0.0663831	0.126775	-0.523628	0.600537	0.72732
VF_1824	ccmA	cytochrome c biogenesis protein CcmA	804.578	1.01267	0.0181608	0.121713	0.14921	0.881388	0.927299
VF_1825	VF_1825	hypothetical protein	3898.62	0.937918	-0.0924659	0.172682	-0.535469	0.592325	0.721635
VF_1826	cheW	chemotaxis coupling protein CheW	6771.14	0.996984	-0.00435718	0.148806	-0.0292809	0.976641	0.987591
VF_1828	VF_1828	chemotaxis coupling protein	4811.5	0.938595	-0.0914252	0.151696	-0.602688	0.546716	0.683043
VF_1829	VF_1829	chromosome partitioning protein ParA	2882.56	0.924895	-0.112639	0.112413	-1.00201	0.316341	0.468002
VF_1830	cheB	chemotaxis-specific methylesterase	8616.09	1.01968	0.0281156	0.0961721	0.292347	0.770021	0.85827
VF_1831	cheA	chemotactic sensory histidine kinase CheA, in two-component regulatory system with CheB and CheY	16633.7	1.01227	0.017594	0.0854963	0.205786	0.836958	0.901396
VF_1832	cheZ	chemotaxis regulator CheZ, protein phosphatase for CheY	6998.63	0.81161	-0.301141	0.16778	-1.79486	0.0726758	0.158692
VF_1833	cheY	chemotaxis regulator CheY, transmits signal to flagellar motor component	3757.88	0.822966	-0.281095	0.172765	-1.62704	0.103729	0.207044
VF_1834	fliA	flagellar biosynthesis sigma factor	7459.88	0.865726	-0.208018	0.135941	-1.53021	0.125964	0.240162
VF_1835	flhG	flagellar synthesis regulator FlhG	5630.8	0.973219	-0.039164	0.100947	-0.387968	0.69804	0.803411
VF_1836	flhF	flagellar biosynthesis regulator FlhF	4540.96	0.97103	-0.0424125	0.10759	-0.394206	0.693429	0.800987
VF_1837	flhA	flagellar biosynthesis protein FlhA	3020.54	0.904849	-0.144251	0.131817	-1.09433	0.273812	0.423254
VF_1838	VF_1838	hypothetical protein	620.181	0.740618	-0.433199	0.163275	-2.65319	0.00797357	0.0286575
VF_1839	flhB	flagellar biosynthesis protein FlhB	566.604	0.857109	-0.22245	0.116013	-1.91745	0.0551802	0.129064
VF_1840	fliR	flagellar biosynthesis protein FliR	554.354	0.790128	-0.339842	0.130588	-2.60239	0.00925761	0.0323251
VF_1841	fliQ	flagellar biosynthesis protein FliQ	455.857	0.918659	-0.122399	0.127803	-0.957715	0.338206	0.490274
VF_1842	fliP	flagellar biosynthesis protein FliP	1027.53	0.792166	-0.336126	0.123029	-2.73209	0.00629342	0.0237874
VF_1843	fliO	flagellar biosynthesis protein FliO	874.185	0.844529	-0.243781	0.16367	-1.48947	0.136365	0.254486
VF_1844	fliN	flagellar motor switch protein	1356.32	0.921597	-0.117792	0.14014	-0.840534	0.400609	0.552083
VF_1845	fliM	flagellar motor switch protein FliM	3486.99	1.01116	0.0160145	0.100818	0.158846	0.87379	0.923565
VF_1846	fliL	flagellar basal body protein FliL	1208.31	0.91347	-0.13057	0.147918	-0.882719	0.377388	0.529299
VF_1847	fliK	flagellar hook length control protein FliK	2122.16	0.925658	-0.111448	0.113318	-0.983498	0.325362	0.477358
VF_1848	fliJ	flagellar biosynthesis chaperone	268.989	1.03358	0.0476556	0.148066	0.321855	0.747563	0.842502
VF_1849	fliI	flagellum-specific ATP synthase	1764.85	0.97103	-0.0424117	0.107698	-0.3938	0.693728	0.800987
VF_1850	fliH	flagellar assembly protein H	784.445	0.941104	-0.0875737	0.140552	-0.623069	0.533239	0.672488
VF_1851	fliG	flagellar motor switch protein G	3983.88	1.07309	0.101775	0.132115	0.770349	0.441093	0.589035
VF_1852	fliF	flagellar MS-ring protein	5475.1	1.00555	0.00798601	0.137398	0.0581233	0.95365	0.974985
VF_1853	fliE	flagellar hook-basal body protein FliE	1380.75	0.991458	-0.0123769	0.155254	-0.0797202	0.93646	0.965335
VF_1854	flrC	two-component response regulator FlrC	2803.98	1.06106	0.0855002	0.10289	0.830984	0.405983	0.557507
VF_1855	flrB	sensory histidine kinase FlrB	2278.64	0.876697	-0.189849	0.144092	-1.31756	0.187652	0.319593
VF_1856	flrA	sigma-54-dependent transcriptional activator FlrA	7611.79	0.784998	-0.34924	0.100472	-3.47601	0.000508942	0.0031428
VF_1858	fliS	flagellar protein FliS	2161.92	0.840687	-0.250359	0.152434	-1.64241	0.100505	0.202051
VF_1859	flaI	flagellar protein FlaI	1512.55	0.832006	-0.265335	0.159867	-1.65972	0.0969711	0.196578
VF_1860	fliD	flagellar capping protein	5779.24	1.19323	0.254868	0.0934205	2.72818	0.00636852	0.0239778
VF_1861	flaG	flagellar protein FlaG	3258.38	1.14273	0.192489	0.111889	1.72036	0.0853663	0.17808
VF_1863	flaD	flagellin	31013.7	1.28749	0.364565	0.104046	3.50387	0.000458543	0.00292472
VF_1864	flaC	flagellin	25152.6	2.04133	1.02951	0.117849	8.73582	2.41905e-18	1.80406e-16
VF_1865	flaB	flagellin	2064.87	1.18478	0.244624	0.105958	2.30869	0.0209607	0.0603905
VF_1866	flaA	flagellin	34888.2	1.37024	0.454428	0.135402	3.35615	0.000790368	0.00451406
VF_1867	flgL	flagellar hook-associated protein FlgL	4055.52	1.27388	0.349234	0.121421	2.87622	0.00402466	0.0168005
VF_1868	flgK	flagellar hook-associated protein FlgK	18477.1	1.18166	0.240811	0.0939834	2.56227	0.0103989	0.0352938
VF_1869	flgJ	flagellar rod assembly protein/muramidase FlgJ	2237.92	1.26452	0.338588	0.113492	2.98338	0.00285086	0.0127076
VF_1870	flgI	flagellar basal body P-ring biosynthesis protein FlgA	2418.47	1.06628	0.0925878	0.0970385	0.954135	0.340015	0.491166
VF_1871	flgH	flagellar basal body L-ring protein	2536.72	1.27166	0.34671	0.119873	2.8923	0.00382429	0.0161729
VF_1872	flgG	flagellar basal body rod protein FlgG	4442.71	1.25139	0.323532	0.119665	2.70363	0.00685856	0.0254574
VF_1873	flgF	flagellar basal body rod protein FlgF	3434.39	1.16705	0.222868	0.106229	2.09799	0.0359061	0.0916681
VF_1874	flgE	flagellar hook protein FlgE	12340.2	1.37416	0.458552	0.137866	3.32607	0.000880801	0.00487963
VF_1875	flgD	flagellar basal body rod modification protein	21081.5	1.25185	0.324064	0.112351	2.88439	0.00392178	0.0165132
VF_1876	flgC	flagellar basal body rod protein FlgC	15195.7	1.2836	0.360192	0.111379	3.23393	0.001221	0.00638146
VF_1877	flgB	flagellar basal-body rod protein FlgB	19244.1	1.25402	0.326561	0.109268	2.98861	0.00280247	0.0125352
VF_1878	cheR	chemotaxis regulator, protein-glutamate methyltransferase, CheR	3162.3	0.962451	-0.0552152	0.103163	-0.535222	0.592496	0.721635
VF_1879	cheV1	chemotaxis protein CheW	3867.24	0.985772	-0.0206742	0.0966039	-0.21401	0.830539	0.898419
VF_1880	flgA	flagellar basal body P-ring biosynthesis protein FlgA	687.999	0.886915	-0.173132	0.11322	-1.52917	0.126223	0.240537
VF_1881	flgM	flagellar anti-sigma-28 factor FlgM	4585.72	1.1641	0.219219	0.101273	2.16464	0.0304154	0.0804895
VF_1882	flgN	chaperone FlgN	2884.92	1.00818	0.0117554	0.109961	0.106906	0.914864	0.949987
VF_1883	VF_1883	hypothetical protein	1480.33	1.11193	0.153061	0.120647	1.26867	0.20456	0.339737
VF_1884	VF_1884	hypothetical protein	3098.45	1.13645	0.184535	0.112605	1.63878	0.101258	0.203251
VF_1885	VF_1885	hypothetical protein	1360.36	1.16093	0.21528	0.118677	1.814	0.0696775	0.153672
VF_1886	VF_1886	hypothetical protein	478.497	0.679446	-0.557569	0.142117	-3.92333	8.73346e-05	0.000757681
VF_1887	gltX	glutamyl-tRNA synthetase	8216.57	0.904572	-0.144692	0.0987782	-1.46482	0.142969	0.26339
VF_1888	VF_1888	lipoprotein	1655.34	0.965531	-0.0506052	0.116163	-0.435641	0.663097	0.779004
VF_1889	chiP	chitoporin ChiP	1031.9	0.889222	-0.169384	0.18452	-0.917971	0.358634	0.510005
VF_1890	ligA	NAD-dependent DNA ligase LigA	1481.48	0.952329	-0.0704685	0.103426	-0.68134	0.495657	0.63944
VF_1891	zipA	cell division protein ZipA	3770.41	1.04125	0.0583198	0.0963537	0.605268	0.545001	0.681559
VF_1892	cysZ	sulfate transport protein CysZ	689.002	0.884291	-0.177408	0.101306	-1.75121	0.0799102	0.169618
VF_1893	cysK	cysteine synthase A	2616.62	1.06379	0.089207	0.151947	0.587092	0.557142	0.69117
VF_1894	ptsH	phosphohistidinoprotein-hexose phosphotransferase component of PTS system (Hpr)	4042.38	1.04659	0.0657012	0.0903697	0.727027	0.467209	0.613974
VF_1895	ptsI	phosphoenolpyruvate-protein phosphotransferase	15072.6	1.02316	0.033028	0.0833539	0.396238	0.691929	0.80003
VF_1897	crr	PTS system glucose-specific transporter	9493.22	0.944401	-0.0825287	0.0822521	-1.00336	0.315686	0.467399
VF_1898	yfeX	hypothetical protein	1995.18	1.29047	0.367901	0.127476	2.88603	0.00390134	0.016445
VF_1899	VF_1899	hypothetical protein	584.543	1.74133	0.800191	0.16136	4.95905	7.08372e-07	1.28368e-05
VF_1900	VF_1900	competence protein ComE	1530.7	2.37767	1.24955	0.175803	7.10768	1.18013e-12	5.58114e-11
VF_1901	VF_1901	hypothetical protein	239.29	1.15556	0.208588	0.137158	1.52079	0.128313	0.243483
VF_1902	VF_1902	hypothetical protein	257.129	1.31373	0.393664	0.158478	2.48403	0.0129906	0.0419503
VF_1903	napC	nitrate reductase, cytochrome c-type, periplasmic	2801.73	1.43146	0.517486	0.116381	4.4465	8.72804e-06	0.000113202
VF_1904	napB	nitrate reductase, small, cytochrome C550 subunit, periplasmic	3653.36	1.3342	0.415978	0.124413	3.34352	0.000827234	0.00465289
VF_1905	napA	nitrate reductase catalytic subunit	19661.6	1.44381	0.529876	0.125535	4.22093	2.43296e-05	0.000259918
VF_1906	napD	protein required for assembly of periplasmic nitrate reductase (NapA)	1885.67	1.54038	0.623282	0.119557	5.21327	1.85541e-07	3.80702e-06
VF_1907	napF	ferredoxin-type protein	2285.59	1.4533	0.539334	0.113402	4.75595	1.9751e-06	3.23184e-05
VF_1908	narQ	nitrate/nitrite sensor protein NarQ	733.46	1.01425	0.0204134	0.120097	0.169974	0.86503	0.917979
VF_1909	narP	DNA-binding response regulator in two-component regulatory system with NarQ	732.245	1.21468	0.28058	0.0976679	2.87279	0.00406863	0.0169112
VF_1910	VF_1910	ubiquinone biosynthesis protein AarF	370.208	1.17273	0.229866	0.126647	1.81501	0.069522	0.153622
VF_1911	VF_1911	hypothetical protein	283.241	2.61215	1.38524	0.362481	3.82154	0.00013262	0.00107595
VF_1912	VF_1912	hypothetical protein	59.8143	1.02183	0.0311609	0.24748	0.125913	0.899801	0.94004
VF_1913	yffB	arsenate reductase	919.498	0.803834	-0.31503	0.122807	-2.56524	0.0103105	0.0351353
VF_1914	dapE	succinyl-diaminopimelate desuccinylase	3098.47	1.05709	0.0801027	0.0970119	0.8257	0.408974	0.560227
VF_1915	VF_1915	D-alanyl-D-alanine carboxypeptidase	404.366	1.16806	0.224117	0.119092	1.88188	0.0598527	0.136856
VF_1916	VF_1916	hypothetical protein	94.3809	1.24395	0.314923	0.198562	1.58602	0.112735	0.220468
VF_1917	nlpB	lipoprotein	3050.41	0.987777	-0.0177426	0.0862129	-0.2058	0.836947	0.901396
VF_1918	dapA	4-hydroxy-tetrahydrodipicolinate synthase	3079.59	1.05506	0.0773203	0.0880668	0.877973	0.379958	0.532134
VF_1919	gcvR	DNA-binding transcriptional repressor	940.638	0.999462	-0.000776564	0.121339	-0.00639998	0.994894	0.997724
VF_1920	bcp	thioredoxin-dependent thiol peroxidase	1544.18	1.09087	0.125483	0.0888914	1.41165	0.158054	0.282922
VF_1921	yfgO	hypothetical protein	550.55	0.842186	-0.247789	0.113211	-2.18873	0.0286168	0.0768
VF_1922	yfgC	peptidase	1920.55	1.05895	0.0826313	0.0853168	0.968523	0.332783	0.485528
VF_1923	yfgD	oxidoreductase	1924.74	1.15464	0.207443	0.0892219	2.32502	0.0200708	0.0582341
VF_1924	VF_1924	hypothetical protein	1119.55	0.89284	-0.163527	0.12183	-1.34225	0.179514	0.309954
VF_1925	VF_1925	hypothetical protein	2030.94	0.916151	-0.126342	0.0925579	-1.36501	0.17225	0.300623
VF_1926	uraA	uracil transporter	1313.11	0.902845	-0.14745	0.0955406	-1.54333	0.122752	0.23531
VF_1927	upp	uracil phosphoribosyltransferase	3912.08	0.942799	-0.0849779	0.107576	-0.789935	0.429565	0.578221
VF_1928	purM	phosphoribosylaminoimidazole synthetase	726.764	1.02872	0.0408475	0.159102	0.256738	0.797381	0.874934
VF_1929	purN	phosphoribosylglycinamide formyltransferase 1	784.412	0.801861	-0.318577	0.155387	-2.05021	0.0403435	0.100878
VF_1930	yafJ	amidotransferase	2132.77	0.916959	-0.125071	0.0927119	-1.34903	0.177328	0.306999
VF_1931	gmhA	phosphoheptose isomerase	2908.25	1.19013	0.251124	0.117968	2.12875	0.0332746	0.0864292
VF_1932	fadE	acyl-CoA dehydrogenase	2209.78	0.90824	-0.138855	0.0860265	-1.6141	0.106507	0.21127
VF_1934	VF_1934	ferredoxin-dependent glutamate synthase	1904.51	1.2076	0.272148	0.0978318	2.7818	0.0054059	0.0211119
VF_1935	dnaQ	DNA polymerase III subunit epsilon	647.768	0.835873	-0.258644	0.118439	-2.18377	0.0289794	0.0775049
VF_1936	rnhA	ribonuclease H	475.15	0.743928	-0.426766	0.112697	-3.78683	0.000152581	0.00119296
VF_1937	yafS	S-adenosyl-L-methionine-dependent methyltransferase	911.032	1.0141	0.0201962	0.108472	0.186189	0.852297	0.911133
VF_1938	VF_1938	hydroxyacylglutathione hydrolase	1134.17	0.861622	-0.214873	0.121319	-1.77115	0.0765359	0.164436
VF_1939	mltD	membrane-bound lytic murein transglycosylase D	1650.94	0.868648	-0.203157	0.112703	-1.80259	0.0714522	0.156465
VF_1940	VF_1940	hypothetical protein	952.205	0.846227	-0.240883	0.114814	-2.09804	0.0359018	0.0916681
VF_1941	yafD	hypothetical protein	346.102	0.785936	-0.347516	0.135172	-2.57092	0.0101429	0.0347167
VF_1942	glnB	regulatory protein P-II for glutamine synthetase	929.016	1.00435	0.00626071	0.109338	0.0572601	0.954338	0.974985
VF_1943	VF_1943	cytochrome c-554(548)	600.91	1.10689	0.146509	0.136518	1.07318	0.283189	0.434245
VF_1945	tilS	tRNA(Ile)-lysidine synthetase	958.813	1.00023	0.00033044	0.102945	0.00320986	0.997439	0.998727
VF_1946	accA	acetyl-CoA carboxylase carboxyltransferase subunit alpha	6511.64	0.85587	-0.224536	0.0890996	-2.52006	0.0117336	0.038958
VF_1947	dnaE	DNA polymerase III subunit alpha	6650.77	0.81573	-0.293836	0.0916066	-3.20758	0.00133856	0.00684819
VF_1948	rnhB	degrades RNA of DNA-RNA hybrids	689.809	0.870115	-0.200722	0.106256	-1.88904	0.0588871	0.135287
VF_1949	lpxB	lipid-A-disaccharide synthase	1382.87	0.832165	-0.265058	0.111507	-2.37706	0.0174513	0.0526757
VF_1950	lpxA	acyl-[acyl-carrier-protein]--UDP-N-acetylglucosamine O-acyltransferase	5426.15	0.83449	-0.261033	0.100618	-2.59429	0.00947863	0.0329273
VF_1951	fabZ	(3R)-hydroxymyristoyl-ACP dehydratase	3688.7	0.796428	-0.328385	0.128858	-2.54842	0.0108211	0.0363642
VF_1952	lpxD	UDP-3-O-[3-hydroxymyristoyl] glucosamine N-acyltransferase	6651.53	0.858939	-0.219372	0.0925151	-2.37121	0.0177301	0.0533002
VF_1953	skp	periplasmic chaperone	4439.22	0.916354	-0.126023	0.093154	-1.35285	0.176105	0.305426
VF_1954	yaeT	outer membrane protein assembly factor YaeT	5723.46	0.910801	-0.134792	0.0802242	-1.6802	0.0929191	0.190757
VF_1955	rseP	membrane-associated zinc protease	2421.68	0.779026	-0.360257	0.0976996	-3.6874	0.00022656	0.00164531
VF_1956	dxr	1-deoxy-D-xylulose 5-phosphate reductoisomerase	890.373	0.787693	-0.344294	0.11572	-2.97523	0.00292769	0.0129904
VF_1957	cdsA	CDP-diglyceride synthase	775.008	0.701466	-0.511555	0.153659	-3.32915	0.000871103	0.00483974
VF_1958	ispU	undecaprenyl pyrophosphate synthase	1842.12	0.72452	-0.464902	0.101912	-4.5618	5.07159e-06	7.23074e-05
VF_1959	frr	ribosome recycling factor	5868.43	0.891108	-0.166328	0.0955586	-1.74058	0.0817568	0.172781
VF_1960	pyrH	uridylate kinase	4827.31	0.787144	-0.3453	0.120756	-2.85949	0.00424325	0.0175243
VF_1961	tsf	elongation factor Ts	47177.4	0.941269	-0.0873215	0.116889	-0.747049	0.455034	0.60226
VF_1962	rpsB	30S ribosomal protein S2	63463.5	0.889524	-0.168895	0.119808	-1.40972	0.158624	0.283387
VF_1963	map	methionine aminopeptidase	3418.72	1.10814	0.148139	0.105054	1.41011	0.158506	0.283387
VF_1964	glnD	PII uridylyl-transferase	1488.73	1.32007	0.400618	0.106101	3.77582	0.000159479	0.00123692
VF_1965	yaeH	hypothetical protein	681.336	1.13877	0.18747	0.13217	1.4184	0.156074	0.280731
VF_1966	secF	preprotein translocase subunit SecF	3968.32	1.02329	0.033216	0.10114	0.328415	0.742598	0.839101
VF_1967	secD	preprotein translocase subunit SecD	6884.4	0.902309	-0.148306	0.0824811	-1.79806	0.0721669	0.157758
VF_1968	yajC	preprotein translocase subunit YajC	2922.39	0.758853	-0.398108	0.127156	-3.13087	0.00174292	0.00849728
VF_1969	tgt	queuine tRNA-ribosyltransferase	4064.79	0.709528	-0.495069	0.0926757	-5.34195	9.19524e-08	1.97012e-06
VF_1970	queA	S-adenosylmethionine--tRNA ribosyltransferase-isomerase	2503.15	0.763267	-0.38974	0.0934339	-4.17129	3.02877e-05	0.00030991
VF_1971	VF_1971	acetoin utilization AcuB protein	1088.89	3.07439	1.6203	0.375385	4.31636	1.58621e-05	0.000184724
VF_1972	aceA	isocitrate lyase	190.295	2.06206	1.04408	0.262019	3.98476	6.75492e-05	0.000611057
VF_1973	aceB	malate synthase	70.5581	0.972351	-0.0404506	0.211151	-0.191571	0.848078	0.908132
VF_1974	VF_1974	LysR family transcriptional regulator	885.917	0.99609	-0.00565206	0.107723	-0.0524682	0.958156	0.976767
VF_1975	ahpC	alkyl hydroperoxide reductase	43717.1	1.11163	0.152681	0.0950581	1.60618	0.108234	0.213712
VF_1976	cutC	copper homeostasis protein	1473.95	1.22905	0.297549	0.140147	2.12312	0.0337438	0.087448
VF_1977	VF_1977	hypothetical protein	187.321	1.00569	0.00819265	0.154714	0.0529537	0.957769	0.976701
VF_1978	VF_1978	accessory colonization factor AcfA-like protein	95.4061	0.993214	-0.0098235	0.185701	-0.0528995	0.957812	0.976701
VF_1979	VF_1979	LysR family transcriptional regulator	563.581	1.0943	0.130015	0.125552	1.03554	0.300415	0.452607
VF_1980	VF_1980	hypothetical protein	36.4018	0.896736	-0.157245	0.266461	-0.590122	0.555109	0.689751
VF_1981	VF_1981	hypothetical protein	4649.42	1.12906	0.175126	0.140581	1.24573	0.212862	0.349435
VF_1982	phoU	transcriptional regulator PhoU	526.124	0.940495	-0.0885077	0.116285	-0.76113	0.446579	0.593585
VF_1983	pstB	phosphate transporter ATP-binding protein	933.702	0.981836	-0.0264465	0.108435	-0.243894	0.807313	0.880912
VF_1984	pstA	phosphate transport system permease protein PstA	586.529	0.916121	-0.12639	0.111896	-1.12953	0.258676	0.404657
VF_1985	pstC	phosphate transport system permease protein PstC	558.53	0.92498	-0.112506	0.107721	-1.04442	0.29629	0.448505
VF_1986	pstS	phosphate-binding protein	406.795	0.838207	-0.254622	0.126092	-2.01933	0.0434529	0.10671
VF_1987	phoR	phosphate regulon sensor protein	708.217	0.832463	-0.264543	0.109481	-2.41634	0.0156775	0.0483669
VF_1988	phoB	DNA-binding response regulator in two-component regulatory system with PhoR	574.146	0.995173	-0.00698095	0.128882	-0.0541656	0.956803	0.9767
VF_1989	rdgC	recombination associated protein	1377.35	1.08416	0.116584	0.102087	1.14201	0.253451	0.399708
VF_1990	yegQ	peptidase	7430.48	0.67461	-0.567875	0.138746	-4.09289	4.26023e-05	0.000412
VF_1991	yfhL	(4Fe-4S)-binding protein	661.694	0.706507	-0.501224	0.132394	-3.78586	0.000153179	0.00119523
VF_1992	VF_1992	hypothetical protein	580.769	1.79419	0.843331	0.177036	4.76361	1.90162e-06	3.12478e-05
VF_1993	dnaJ	molecular chaperone DnaJ	1636.53	1.19838	0.261084	0.165745	1.57521	0.115207	0.224059
VF_1994	dnaK	molecular chaperone DnaK	25995.6	1.57647	0.656701	0.188865	3.47709	0.000506892	0.00313513
VF_1995	VF_1995	hypothetical protein	399.992	0.917619	-0.124033	0.142215	-0.872152	0.383126	0.534802
VF_1996	grpE	heat shock protein	3765.02	1.06264	0.087648	0.0975028	0.898928	0.368691	0.519922
VF_1997	ppnK	inorganic polyphosphate/ATP-NAD kinase	1002.99	1.09501	0.130946	0.107509	1.218	0.223226	0.361902
VF_1998	recN	recombination and repair protein	4397.18	1.25366	0.326143	0.119162	2.73697	0.00620087	0.0235755
VF_1999	VF_1999	small protein A	590.035	0.659723	-0.600067	0.161655	-3.71201	0.000205616	0.00152203
VF_2000	yfjF	hypothetical protein	224.343	0.869619	-0.201544	0.192831	-1.04519	0.295937	0.448298
VF_2001	yfjG	hypothetical protein	472.612	0.82961	-0.269494	0.154954	-1.73919	0.0820013	0.173203
VF_2002	smpB	SsrA-binding protein	2613.47	0.865114	-0.209038	0.0946099	-2.20947	0.0271418	0.073812
VF_2003	VF_2003	hypothetical protein	262.804	0.661793	-0.595547	0.149463	-3.98459	6.75975e-05	0.000611057
VF_2004	VF_2004	hypothetical protein	163.124	1.00699	0.010053	0.151302	0.0664434	0.947025	0.972092
VF_2005	VF_2005	phage tail protein	88.5546	1.05598	0.0785792	0.182408	0.430787	0.666623	0.781689
VF_2006	VF_2006	phage R protein	178.477	1.20088	0.26409	0.168517	1.56714	0.117082	0.226349
VF_2007	VF_2007	hypothetical protein	100.212	1.3434	0.425889	0.197523	2.15615	0.0310722	0.0820272
VF_2008	VF_2008	tail sheath protein	255.798	1.45956	0.54553	0.149969	3.63763	0.00027516	0.00192612
VF_2009	VF_2009	hypothetical protein	80.9656	1.50632	0.591027	0.210156	2.81232	0.00491857	0.0197251
VF_2010	VF_2010	hypothetical protein	24.5436	1.24152	0.312106	0.295749	1.05531	0.291284	0.443676
VF_2011	VF_2011	hypothetical protein	38.2319	1.11095	0.15179	0.295049	0.514457	0.606933	0.73263
VF_2012	VF_2012	major capsid protein	325.141	1.70311	0.768171	0.169238	4.539	5.65216e-06	7.94169e-05
VF_2013	VF_2013	capsid scaffolding protein	189.481	1.56997	0.650741	0.175285	3.71249	0.000205234	0.00152203
VF_2014	VF_2014	terminase, ATPase subunit	69.0471	1.18896	0.249696	0.216762	1.15194	0.249347	0.39452
VF_2015	VF_2015	capsid portal protein	73.9547	1.10635	0.145814	0.203572	0.716276	0.473821	0.619305
VF_2016	VF_2016	hypothetical protein	32.3404	0.938452	-0.0916456	0.282651	-0.324236	0.745759	0.841452
VF_2017	VF_2017	L-alanyl-D-glutamate peptidase	35.6833	1.34677	0.4295	0.259615	1.65437	0.0980518	0.198251
VF_2018	VF_2018	hypothetical protein	15.8523	0.966433	-0.0492586	0.32725	-0.150523	0.880352	0.926529
VF_2019	VF_2019	hypothetical protein	130.369	1.29864	0.377006	0.18562	2.03106	0.0422487	0.104423
VF_2020	VF_2020	phage tail protein	303.135	1.25515	0.327859	0.1443	2.27206	0.0230828	0.0651019
VF_2021	VF_2021	hypothetical protein	25.0285	1.54159	0.624417	0.297107	2.10166	0.0355833	0.0912041
VF_2022	VF_2022	phage protein	160.833	1.1831	0.242578	0.168073	1.44328	0.148941	0.270923
VF_2023	VF_2023	phage protein	49.8681	1.35719	0.44062	0.235439	1.87148	0.0612789	0.139177
VF_2024	VF_2024	hypothetical protein	17.3884	0.960508	-0.0581305	0.333432	-0.17434	0.861598	0.916172
VF_2025	VF_2025	phage baseplate assembly protein	43.6643	1.01139	0.0163441	0.238181	0.0686204	0.945292	0.970967
VF_2026	VF_2026	phage tail protein	81.0213	1.05746	0.0806095	0.252794	0.318874	0.749822	0.844067
VF_2027	VF_2027	hypothetical protein	133.189	1.18199	0.241224	0.178776	1.34931	0.177239	0.306982
VF_2028	VF_2028	hypothetical protein	72.7313	1.37039	0.454584	0.218326	2.08213	0.0373304	0.0943109
VF_2029	VF_2029	hypothetical protein	185.172	1.35829	0.441792	0.14911	2.96286	0.00304793	0.0133107
VF_2030	VF_2030	exodeoxyribonuclease VIII	223.488	1.4489	0.534953	0.17998	2.97229	0.00295589	0.0130409
VF_2031	VF_2031	hypothetical protein	197.8	1.19183	0.253173	0.152826	1.65661	0.0975988	0.197541
VF_2032	VF_2032	hypothetical protein	247.599	1.22368	0.291227	0.164824	1.7669	0.0772457	0.165493
VF_2033	VF_2033	hypothetical protein	53.6223	1.15735	0.21082	0.273146	0.771823	0.44022	0.588477
VF_2034	VF_2034	hypothetical protein	62.8603	1.69088	0.757777	0.216	3.50823	0.000451101	0.00289491
VF_2035	VF_2035	hypothetical protein	101.401	1.64398	0.717196	0.207917	3.44944	0.000561754	0.00339857
VF_2036	VF_2036	phage regulatory protein (CII)	142.73	1.46425	0.550161	0.181181	3.03652	0.00239326	0.0110096
VF_2037	VF_2037	Cro/Cl family transcriptional regulator	4158.69	0.923784	-0.114373	0.104659	-1.09281	0.274476	0.423902
VF_2038	VF_2038	hypothetical protein	1680.17	1.0071	0.0102018	0.088728	0.114978	0.908462	0.946539
VF_2039	VF_2039	hypothetical protein	3452.08	1.03519	0.0499004	0.0840716	0.593547	0.552815	0.688607
[truncated: 1,880 more rows]

## Sheet: Mapped read counts
Gene	ΔhbtRC+hbtRC_1	ΔhbtRC+hbtRC_2	ΔhbtRC+hbtRC_3	ΔhbtRC_1	ΔhbtRC_2	ΔhbtRC_3
VF_0001	701	672	600	662	651	679
VF_0002	1924	1991	1918	1844	2088	1966
VF_0003	14262	13103	11787	14807	17268	15612
VF_0004	4719	2411	1955	5064	6953	6081
VF_0005	3210	2513	2214	3769	4167	4159
VF_0006	134	123	136	148	163	328
VF_0007	88	73	66	117	112	207
VF_0008	242	209	200	355	428	1005
VF_0009	4321	3112	2962	4034	3709	3857
VF_0010	4522	3338	3267	4321	4115	4192
VF_0011	7030	4720	4267	7139	6826	7014
VF_0012	13954	13297	13932	12350	12514	11865
VF_0013	380	687	593	320	324	247
VF_0014	1355	1343	1268	1217	1117	1072
VF_0015	9633	9308	8675	9553	10058	9355
VF_0016	12542	13170	12971	11970	12610	12035
VF_0017	4444	3824	3897	4241	3753	3645
VF_0018	948	2058	2629	816	572	556
VF_0019	159	186	207	162	200	165
VF_0020	197	239	170	175	118	138
VF_0021	662	594	517	604	608	577
VF_0022	89	75	79	86	120	72
VF_0023	2258	2199	2241	2110	2090	1885
VF_0024	205	175	195	116	150	142
VF_0025	324	365	374	276	221	235
VF_0026	323	296	301	464	289	329
VF_0027	973	792	722	968	894	925
VF_0028	405	332	293	485	433	409
VF_0029	2857	3243	3141	5561	5048	5417
VF_0030	96	101	100	166	154	211
VF_0031	268	282	249	303	353	316
VF_0032	124	84	90	159	166	154
VF_0033	41	45	35	48	42	46
VF_0034	67	100	127	69	81	84
VF_0035	95	96	93	75	101	101
VF_0036	91	61	70	99	108	91
VF_0037	752	844	930	523	391	454
VF_0038	5078	5230	5096	4080	3753	3932
VF_0040	534	532	434	564	551	519
VF_0041	4657	4457	4037	4323	4869	4395
VF_0042	775	582	473	922	1031	897
VF_0043	415	305	252	491	510	447
VF_0044	851	699	769	909	966	852
VF_0046	3436	2511	2201	3657	3769	3475
VF_0047	1504	1034	947	1570	1537	1606
VF_0048	6413	5023	4793	6337	6510	5914
VF_0049	2078	1656	1558	1747	1832	1773
VF_0050	2841	1930	1741	2402	2517	2490
VF_0051	4044	2655	2242	3655	3976	3632
VF_0052	421	347	346	409	433	376
VF_0053	2866	2887	3200	3387	2343	2537
VF_0054	4421	3950	4030	4341	4603	4441
VF_0056	8054	7241	6841	7547	8309	7298
VF_0057	6144	3263	2808	6863	6299	6548
VF_0058	10521	8815	8066	10895	12373	11254
VF_0059	1259	1186	947	917	975	821
VF_0060	4193	3928	3833	3929	4367	3675
VF_0061	614	454	395	615	565	562
VF_0062	3072	2308	1994	3276	3384	3087
VF_0063	2497	2099	2133	2142	1927	2077
VF_0064	3291	3155	3162	3054	2581	2674
VF_0065	1748	1454	1317	1932	1543	1583
VF_0066	3551	3588	3420	3830	3427	3239
VF_0067	2054	1541	1673	1840	2206	1938
VF_0068	2506	2260	2317	2393	2594	2317
VF_0069	407	319	287	434	508	425
VF_0070	1866	1403	1299	2203	2573	2320
VF_0071	149	129	146	174	187	191
VF_0072	14105	14183	15140	17728	8017	11137
VF_0073	1006	657	572	1312	1580	1376
VF_0074	5927	5644	5513	5644	6062	5525
VF_0075	1361	1099	1012	1269	1437	1349
VF_0076	6602	6074	5126	6694	6016	5759
VF_0077	2269	1758	1417	2753	3360	2889
VF_0078	1390	1066	1033	1374	1779	1657
VF_0079	1098	882	729	1115	1356	1256
VF_0080	3354	3152	3000	3389	3609	3388
VF_0081	446	517	510	409	413	351
VF_0082	2324	3276	4145	2073	1627	1470
VF_0083	3791	7261	10204	2881	1926	2000
VF_0084	5608	5325	4874	5208	3896	4491
VF_0085	600	526	565	658	547	533
VF_0086	1086	891	821	1289	1344	1108
VF_0087	1665	1199	1294	1551	1785	1581
VF_0088	259	200	169	227	250	209
VF_0089	643	528	514	646	629	572
VF_0090	1046	752	634	1043	1221	1140
VF_0091	293	221	218	300	380	350
VF_0093	5947	4998	4905	4744	6048	5398
VF_0094	2179	1866	1881	1786	2035	1783
VF_0095	842	972	1001	724	802	773
VF_0096	770	632	651	790	779	703
VF_0097	439	444	425	364	273	285
VF_0098	13990	17865	16147	10251	10947	9736
VF_0099	17733	15148	14297	15238	20816	16939
VF_0100	703	561	514	895	698	729
VF_0101	630	475	441	793	638	603
VF_0102	1097	1060	988	1155	1159	1083
VF_0103	586	458	434	559	628	566
VF_0104	8391	7246	6797	7901	8681	8009
VF_0105	5477	4430	3869	5147	5950	5493
VF_0106	2780	2143	1875	3117	3914	3393
VF_0107	232	117	126	250	294	269
VF_0108	171	156	129	151	157	138
VF_0109	56	30	37	63	65	51
VF_0110	2088	1730	1587	1977	2251	2052
VF_0111	1582	1301	1052	1891	2316	1913
VF_0112	804	776	708	704	678	653
VF_0113	815	747	665	235	239	202
VF_0114	1597	1865	1945	1612	1294	1342
VF_0115	303	244	234	347	287	290
VF_0116	41	70	73	103	102	79
VF_0117	67	83	65	70	69	66
VF_0118	1138	936	953	955	1027	872
VF_0119	1183	872	948	844	1002	783
VF_0120	5070	4911	4906	4507	4366	4129
VF_0121	937	720	635	895	816	843
VF_0122	1335	1050	985	1341	1300	1297
VF_0124	694	561	559	749	677	718
VF_0125	2528	2193	2170	2625	2360	2294
VF_0126	3970	2804	2357	4153	4701	4308
VF_0127	38552	28997	23518	46556	56980	48604
VF_0128	11918	8989	7187	13065	15582	14887
VF_0129	448	346	286	373	418	365
VF_0130	512	414	364	477	519	527
VF_0131	2224	2019	2048	1801	2081	1841
VF_0132	371	377	328	350	396	344
VF_0133	1815	1583	1583	1842	1845	1817
VF_0134	1342	1011	1113	1233	1276	1129
VF_0135	2882	2201	2097	2782	3161	2684
VF_0136	829	648	634	729	781	662
VF_0137	3155	2852	2735	2723	3151	2810
VF_0138	2192	1736	1673	2277	2321	2277
VF_0139	2365	2109	2040	2208	2310	2236
VF_0140	7784	7155	7245	6996	7173	7049
VF_0141	6377	5653	5851	6179	5825	5738
VF_0142	5907	5151	5320	5532	5325	4881
VF_0143	4123	3729	3716	3716	3461	3289
VF_0144	2046	1623	1473	1984	1793	1773
VF_0145	4917	4289	4325	4490	4273	4204
VF_0146	5525	4621	4607	4729	4695	4518
VF_0147	3213	2488	2551	2629	2785	2568
VF_0148	3921	3501	3659	3268	3314	3176
VF_0149	2018	1428	1310	1768	1813	1922
VF_0150	654	495	500	516	587	610
VF_0151	663	537	424	566	768	687
VF_0152	3235	2785	2769	2794	3195	2937
VF_0153	155	103	109	119	90	113
VF_0154	28	30	31	29	21	21
VF_0155	1438	1269	1104	1410	1443	1425
VF_0157	720	780	699	1837	2468	2113
VF_0158	157	122	148	433	547	521
VF_0160	44	52	51	161	249	193
VF_0161	5504	5647	5577	14168	15507	14365
VF_0162	971	910	789	3298	4784	4049
VF_0163	416	328	337	810	1090	1015
VF_0164	516	480	335	1842	2585	2116
VF_0165	1780	1884	1749	6177	8389	7273
VF_0166	800	924	852	3661	4414	3684
VF_0167	674	718	732	2526	2691	2392
VF_0168	387	471	370	1620	1657	1621
VF_0169	216	249	219	784	815	836
VF_0170	103	122	118	415	436	471
VF_0171	143	175	183	384	456	436
VF_0172	514	487	443	1597	1835	1614
VF_0173	89	89	67	364	395	338
VF_0174	371	397	354	1235	1553	1417
VF_0175	732	696	674	2045	2378	2251
VF_0176	1531	1653	1542	4381	4566	4528
VF_0177	591	551	508	1774	1835	1812
VF_0178	899	820	795	2800	2790	2875
VF_0179	872	1009	945	3586	3797	3920
VF_0180	1589	1317	1171	4874	5512	5134
VF_0181	3074	2401	2194	2919	2869	2908
VF_0182	2199	2087	2215	1982	1867	1881
VF_0183	4452	4086	4471	4002	3429	3590
VF_0184	6393	6395	6568	5272	4657	4862
VF_0185	4566	4203	4220	3887	3765	3837
VF_0186	2709	2102	2062	2182	2221	2369
VF_0187	1449	1316	1348	1117	1260	1321
VF_0188	1223	998	1068	925	993	1000
VF_0189	571	453	426	386	496	422
VF_0190	883	774	786	566	636	652
VF_0191	4761	4764	4724	3380	3641	3413
VF_0192	6168	5263	5019	4443	4397	4218
VF_0193	3520	3487	3319	2493	2642	2554
VF_0194	2839	2435	2262	2120	2221	2348
VF_0195	2320	1997	2091	1855	1907	1877
VF_0196	1106	876	798	927	977	990
VF_0197	2846	2362	2430	2358	2428	2384
VF_0198	2577	2143	2126	2370	2635	2265
VF_0200	1203	1014	947	1145	1128	1036
VF_0201	3746	3672	3702	4069	3985	3712
VF_0202	11240	12708	12627	9197	11804	10463
VF_0203	384	300	278	342	398	335
VF_0204	1599	1959	1928	1475	1077	1234
VF_0205	9713	13636	15018	8670	7092	7126
VF_0206	9490	9405	8754	9448	9827	8976
VF_0207	608	706	732	439	310	338
VF_0208	372	353	323	253	191	216
VF_0209	1333	1428	1315	1372	1436	1202
VF_0210	3363	2407	1765	3511	3494	3374
VF_0211	1251	1162	1304	1090	981	894
VF_0212	1049	829	712	1053	1168	1026
VF_0214	3330	3079	2576	3022	2815	2695
VF_0215	139	103	101	123	119	111
VF_0216	413	291	346	369	382	334
VF_0217	159	114	115	178	180	171
VF_0218	1790	1619	1484	1873	1895	1862
VF_0219	480	432	434	431	420	410
VF_0220	1653	1469	1435	1585	1440	1395
VF_0222	1168	879	739	1117	1069	982
VF_0223	4422	3779	3462	4281	4204	3885
VF_0224	266	174	214	226	256	266
VF_0225	1214	1028	1082	1047	945	913
VF_0226	8645	9020	8646	6510	5752	5736
VF_0227	1017	910	949	1054	1054	970
VF_0228	471	452	403	552	534	591
VF_0229	261	228	202	297	277	295
VF_0230	63024	59121	46087	71454	90693	75558
VF_0231	33427	31258	25408	38311	46265	40394
VF_0232	41671	39241	35342	43512	51022	44335
VF_0233	25651	26672	24966	23758	25570	23324
VF_0234	42355	40214	33235	47499	46375	46448
VF_0235	61039	63779	55274	70520	66815	67145
VF_0237	55957	66287	61577	65207	60799	63042
VF_0238	18066	22187	20719	20985	20014	20503
VF_0239	61309	82435	79618	75628	71173	70957
VF_0240	31056	41698	39473	38898	37295	36882
VF_0241	44419	60796	57768	55187	54630	53268
VF_0242	45094	64157	60001	56429	54220	53844
VF_0243	34369	48685	46782	44888	43620	41674
VF_0244	25332	32271	33319	32276	31494	32209
VF_0245	15037	19636	18794	18745	17747	19313
VF_0246	70191	65740	57594	74090	84351	78086
VF_0248	50037	48059	41912	51011	57147	56290
VF_0249	62593	64126	59323	64957	72008	67602
VF_0250	33703	35733	33083	35231	39215	37427
VF_0251	52436	55287	50333	54437	61993	60298
VF_0252	54065	58982	55644	57879	63184	60769
VF_0253	42549	47913	44113	46348	51405	47923
VF_0254	56564	65692	59828	62284	68247	64311
VF_0255	14874	17072	16508	16625	16936	17117
VF_0256	54822	61406	57814	60733	64977	60103
VF_0257	122301	136802	125467	135312	145555	136595
VF_0258	8967	9777	8632	10599	11384	11267
VF_0259	42153	38325	31714	46285	52091	45786
VF_0260	58666	54287	44675	64290	71698	64887
VF_0261	97223	91957	78031	106168	117953	109096
VF_0262	116683	115550	98027	132255	145807	131627
VF_0263	29865	29480	24837	34309	38407	35865
VF_0264	5372	6261	5980	3881	4004	3562
VF_0265	1627	1537	1521	1559	1493	1439
VF_0266	654	597	590	650	633	584
VF_0267	487	444	425	528	569	572
VF_0268	247	148	160	273	296	278
VF_0269	134	135	118	135	145	123
VF_0270	2981	2544	2476	2948	3431	3114
VF_0271	755	663	647	821	817	858
VF_0272	1169	1300	1187	963	771	888
VF_0273	10320	11264	9977	8782	7350	7731
VF_0274	31778	37619	31091	22789	17277	18445
VF_0275	1020	907	681	1055	1327	1183
VF_0276	13844	15792	17187	12378	7686	8816
VF_0277	3126	3042	3253	2619	2932	2646
VF_0278	39842	33017	27390	48465	58243	50586
VF_0279	7921	7373	6307	9241	10610	10181
VF_0280	1497	1534	1439	1708	1769	1642
VF_0281	219	242	269	186	179	145
VF_0283	84	112	88	97	74	92
VF_0284	444	350	326	404	423	407
VF_0285	231	194	158	230	263	237
VF_0286	2650	1994	1758	2320	2663	2370
VF_0287	3540	3137	2964	3322	3564	3224
VF_0288	3005	2766	2595	2831	2866	2696
VF_0289	5695	4948	4973	4778	5343	4757
VF_0290	1212	859	895	1126	1248	1132
VF_0291	800	599	512	598	570	539
VF_0292	2542	3066	2792	2233	2073	1988
VF_0293	6066	7339	6874	5665	5163	4783
VF_0294	3901	4652	4107	3433	3175	2962
VF_0295	5798	6369	5911	5480	4984	4718
VF_0296	246	302	276	218	234	251
VF_0297	599	590	532	678	558	596
VF_0298	1256	1121	1101	1262	1058	1296
VF_0300	681	546	486	576	635	662
VF_0301	2843	2332	2223	2812	2878	2675
VF_0302	1484	1293	1252	1371	1311	1276
VF_0303	314	208	213	345	313	311
VF_0304	3047	3010	3208	2410	2702	2403
VF_0305	1144	963	854	1105	1150	1054
VF_0306	1981	1261	1069	1700	1665	1673
VF_0307	1997	1575	1438	1624	2384	1860
VF_0308	2097	1903	1793	1738	2091	1907
VF_0309	75	89	74	65	50	50
VF_0310	174	144	138	191	290	400
VF_0311	348	365	394	400	296	579
VF_0312	172	172	176	207	136	322
VF_0313	454	521	459	426	399	336
VF_0314	12122	12428	10857	12254	12107	11214
VF_0315	788	865	819	611	596	556
VF_0316	217	181	172	188	204	195
VF_0317	263	155	141	198	208	223
VF_0318	134	103	104	136	136	150
VF_0319	24433	25034	24940	24186	19352	20242
VF_0320	100	89	67	96	150	152
VF_0321	136	149	145	155	173	327
VF_0322	91	72	73	103	75	202
VF_0323	119	126	131	155	147	206
VF_0324	1879	2254	2261	1470	1553	1450
VF_0325	390	355	281	385	365	312
VF_0326	477	440	403	488	455	408
VF_0327	198	169	141	206	162	177
VF_0328	344	281	246	330	335	287
VF_0329	4140	4040	3761	3648	3808	3670
VF_0330	580	603	566	419	365	364
VF_0331	910	739	651	810	744	830
VF_0332	964	903	877	996	1001	968
VF_0333	1454	1298	1336	1492	1399	1269
VF_0336	2140	1847	1908	1776	2080	1833
VF_0337	4992	6306	5738	5962	6489	5967
VF_0338	1818	1956	1712	1923	2020	1919
VF_0339	575	513	533	449	436	459
VF_0340	1014	866	804	984	1038	936
VF_0341	3454	3677	3901	3198	3063	2886
VF_0342	3579	3206	2643	4107	3942	3598
VF_0343	218	157	137	175	202	173
VF_0344	954	804	796	767	841	762
VF_0345	601	540	550	510	570	529
VF_0346	398	411	389	360	412	392
VF_0347	389	287	302	356	435	373
VF_0348	338	239	255	342	363	318
VF_0349	1279	1089	1017	1157	1228	1307
VF_0350	458	387	391	505	514	478
VF_0351	656	613	587	706	696	597
VF_0352	662	602	542	598	599	594
VF_0353	4349	3855	3321	3968	4412	3919
VF_0354	353	234	225	421	438	396
VF_0355	2227	2063	1792	1920	2114	2009
VF_0356	2396	1952	1813	2322	2509	2419
VF_0357	618	501	497	586	633	650
VF_0358	283	286	204	238	242	242
VF_0359	1808	2063	1956	1917	1989	1807
VF_0360	821	627	610	940	1004	922
VF_0361	1463	1369	1332	1495	1716	1505
VF_0362	2352	2284	2293	2503	2835	2482
VF_0363	1347	1258	1113	1325	1659	1388
VF_0364	386	371	325	381	518	464
VF_0365	1574	1572	1508	1909	1992	1703
VF_0366	4298	4461	4312	5300	5971	5382
VF_0367	261	246	228	256	268	252
VF_0368	122	123	112	127	123	113
VF_0369	94	120	106	119	111	115
VF_0370	77	56	83	67	60	73
VF_0371	822	714	762	928	894	803
VF_0372	6575	6294	5876	6887	6933	5976
VF_0373	2472	1748	1635	2443	2631	2468
VF_0374	1297	1032	997	1272	1321	1164
VF_0375	1013	847	816	920	870	886
VF_0376	3129	2979	3044	2929	2814	2594
VF_0377	3260	2739	2781	3012	3284	3082
VF_0378	884	830	780	836	769	766
VF_0379	1975	1828	1879	1766	1999	1849
VF_0380	1858	1661	1369	1857	2112	1893
VF_0381	1842	1802	1598	1879	1988	1756
VF_0382	1361	1225	1176	1345	1715	1469
VF_0383	319	242	227	317	311	334
VF_0384	1595	1149	1094	1758	1787	1674
VF_0385	1487	1031	824	1556	1536	1498
VF_0386	1336	1321	1252	1160	1186	1106
VF_0387	7887	7518	7051	6966	6920	6671
VF_0388	2143	1987	1812	2258	2698	2271
VF_0389	1166	917	847	1192	1318	1157
VF_0390	1140	1026	940	1135	1308	1146
VF_0391	1387	1354	1332	1298	1424	1150
VF_0392	3804	3258	3133	3456	4035	3483
VF_0393	1314	1108	974	1428	1652	1574
VF_0394	647	690	625	607	656	589
VF_0395	328	317	286	355	326	315
VF_0396	227	144	178	209	214	174
VF_0397	355	310	270	385	381	389
VF_0399	989	635	501	1002	1054	950
VF_0400	1473	938	720	1441	1600	1516
VF_0401	7667	6690	5927	7883	8868	7564
VF_0402	1822	1400	1109	1848	2308	1847
VF_0403	188	136	103	203	250	211
VF_0404	5676	4778	4223	4817	5444	4705
VF_0405	191	234	237	186	215	200
VF_0406	701	819	697	749	806	621
VF_0407	802	848	812	797	775	716
VF_0408	1070	1155	1029	1039	943	927
VF_0409	1766	1415	1262	1630	1839	1883
VF_0410	406	310	278	362	440	405
VF_0411	19230	19935	19081	19505	22037	19441
VF_0412	1108	751	707	1375	1512	1374
VF_0413	10516	11420	10755	12797	12323	11481
VF_0414	1278	1230	1222	1247	1407	1203
VF_0415	1217	1060	925	1093	1258	1072
VF_0416	714	625	512	708	773	700
VF_0417	214	127	98	204	284	196
VF_0418	547	346	306	616	765	678
VF_0420	1288	1154	1080	1164	1161	1004
VF_0421	832	659	572	796	848	837
VF_0422	1944	1405	1307	2223	2557	2156
VF_0423	768	717	687	858	996	837
VF_0424	1275	979	1045	1140	1389	1156
VF_0425	906	816	702	787	871	849
VF_0426	377	354	241	324	362	344
VF_0427	325	284	247	291	298	294
VF_0428	768	809	692	781	843	810
VF_0429	1063	1057	964	953	1054	943
VF_0430	1218	1045	1084	1129	1179	1144
VF_0431	1310	1322	1301	1248	1117	1162
VF_0432	1240	1187	1162	1147	1119	1148
VF_0433	267	231	221	280	232	259
VF_0434	440	451	444	366	326	325
VF_0435	2009	2280	2470	1764	1506	1386
VF_0436	1573	1637	1614	1205	1223	1033
VF_0437	414	332	337	162	184	177
VF_0438	221	154	116	221	224	218
VF_0439	4843	6084	5536	9342	14654	11542
VF_0440	16664	20352	19986	15682	13813	13069
VF_0441	793	744	747	696	739	741
VF_0442	13154	15506	15385	11498	11613	10646
VF_0443	26273	33229	32617	23230	24201	20733
VF_0444	2299	1866	1639	2201	3143	2609
VF_0445	292	252	278	252	280	285
VF_0446	988	1005	888	827	894	838
VF_0447	579	522	528	535	637	525
VF_0448	912	759	695	953	1048	978
VF_0449	2317	1688	1599	2008	2306	1978
VF_0450	1169	1024	995	1117	1290	1070
VF_0452	6435	5363	5018	5596	7431	6604
VF_0453	12142	12372	12283	9858	13411	10869
VF_0454	1523	2085	1855	2343	1959	2047
VF_0455	407	394	337	341	337	317
VF_0456	2603	2119	2031	3121	3053	2909
VF_0457	2596	2423	2323	3172	3244	3110
VF_0458	870	628	641	960	1022	1004
VF_0459	1285	982	898	1294	1547	1405
VF_0460	888	691	677	1004	1060	916
VF_0461	127	156	133	188	223	183
VF_0462	312	327	336	326	318	319
VF_0463	343	315	251	401	336	344
VF_0464	20863	12901	10054	24874	29887	27806
VF_0465	1144	941	894	1116	1367	1134
VF_0466	4316	2893	2606	4362	4844	4403
VF_0467	19778	20157	20309	18214	20500	18338
VF_0468	2190	2054	1981	2049	2283	2131
VF_0469	608	474	411	546	603	585
VF_0470	1078	1015	874	1016	1113	1173
VF_0471	1017	1026	1053	1043	1019	942
VF_0472	3827	3877	3493	4196	4553	4197
VF_0473	7143	9053	8833	7943	8305	7451
VF_0474	801	632	625	898	929	806
VF_0475	127436	113217	119575	83048	110314	83503
VF_0476	3937	3011	2536	3918	4075	4017
VF_0477	1969	1163	1023	1971	2321	2204
VF_0478	2681	2152	1881	2882	2459	2470
VF_0479	12367	13090	13040	12146	12158	11245
VF_0480	1022	898	855	1101	1172	1207
VF_0481	5153	5156	5372	5133	5296	4917
VF_0483	7953	5944	5069	9331	11759	10254
VF_0484	3606	3477	3168	3803	4672	3966
VF_0485	11401	13153	12534	11807	14193	12644
VF_0486	24477	30451	29096	27848	32610	28534
VF_0487	855	902	752	1016	1323	1151
VF_0488	2175	2251	1866	2565	3182	2877
VF_0489	20662	21511	18662	23411	29793	26394
VF_0490	27084	28314	27658	24036	27224	24799
VF_0491	1373	1384	1420	1395	1515	1317
VF_0492	122	142	169	109	131	130
VF_0493	414	414	425	247	258	261
VF_0494	1973	1832	1593	1613	1753	1629
VF_0495	383	480	466	365	373	386
VF_0496	428	335	311	432	388	369
VF_0497	126	97	74	107	97	118
VF_0498	983	689	585	960	1280	1060
VF_0499	347	254	219	323	453	398
VF_0500	4717	4417	4061	4899	6653	5288
VF_0501	291	239	188	362	323	317
VF_0502	45649	34880	35190	40467	41627	40957
VF_0503	2219	1983	2261	1962	2241	2259
VF_0504	6404	3767	3910	6118	7382	6630
VF_0505	7412	4300	4786	7354	8247	7858
VF_0506	10510	6866	7607	9427	10526	9731
VF_0507	3149	2073	2276	2172	2210	1994
VF_0508	901	768	763	744	972	815
VF_0509	1812	2304	1855	1650	1661	1494
VF_0510	11	10	4	9	6	17
VF_0511	4	1	1	4	5	5
VF_0512	39	26	14	31	62	46
VF_0513	41	31	25	57	63	49
VF_0514	7	7	6	6	5	7
VF_0515	57	53	57	65	91	88
VF_0516	50	41	61	60	60	53
VF_0517	52	48	33	73	61	68
VF_0518	38	33	34	40	44	32
VF_0519	30	36	36	42	40	50
VF_0520	28	34	25	51	39	33
VF_0521	18	21	20	35	22	39
VF_0522	128	127	112	160	155	124
VF_0523	130	121	108	131	159	148
VF_0524	186	146	121	202	244	240
VF_0525	341	259	304	405	378	405
VF_0526	554	539	519	464	632	515
VF_0527	4007	3605	3526	3593	4315	3728
VF_0528	1227	1102	1041	1209	1400	1289
VF_0529	97799	102728	99380	101084	115269	103315
VF_0530	144	104	76	109	130	104
VF_0531	682	736	706	688	812	722
VF_0532	311	299	259	301	434	339
VF_0533	926	1238	1064	799	577	654
VF_0534	2515	2701	2504	2679	3152	2680
VF_0535	9747	10661	10454	8700	9842	8582
VF_0536	11145	10864	10558	11761	13068	11822
VF_0537	11768	9784	7994	12434	12258	11884
VF_0538	3534	2737	2305	3745	3561	3341
VF_0539	3157	4427	3644	2382	2631	2192
VF_0540	1450	2085	1744	1233	1326	1185
VF_0541	573	493	483	543	532	510
VF_0542	4529	4516	4634	3768	3904	3517
VF_0543	3939	3469	3348	3800	4253	3837
VF_0544	1174	1128	840	1099	1301	1182
VF_0545	1649	1990	1525	1475	1537	1455
VF_0546	1645	1315	1134	1582	1735	1478
VF_0547	1474	1484	1604	1288	1447	1309
VF_0548	3823	3728	3389	3754	3802	3719
VF_0549	16750	14564	11476	18406	22489	20241
VF_0550	48173	42163	33577	52760	62955	56528
VF_0551	68983	62835	49297	76571	91957	80933
VF_0552	25766	25258	20124	28134	34854	29569
VF_0553	663	697	605	697	622	678
VF_0554	1059	1114	994	1083	1127	1026
VF_0555	1185	967	875	1382	1589	1431
VF_0556	840	719	657	1018	931	976
VF_0557	10551	10838	10284	10481	11233	10280
VF_0558	1354	1314	1370	1369	1350	1360
VF_0559	368	280	224	360	394	370
VF_0560	564	527	494	589	636	571
VF_0561	2930	2545	2165	2596	2857	2711
VF_0562	15264	24359	30268	12010	8078	8625
VF_0563	1980	1671	1584	1889	2153	1883
VF_0564	2707	2632	2424	2683	3365	2677
VF_0565	793	715	611	804	946	776
VF_0566	2254	2964	3353	2080	1828	1945
VF_0568	30	39	25	32	54	40
VF_0569	154	132	135	172	203	201
VF_0570	31	30	34	38	48	41
VF_0571	31	33	27	30	35	29
VF_0572	75	112	108	79	88	79
VF_0573	223	172	192	212	228	208
VF_0574	204	234	248	274	264	209
VF_0575	66	47	68	72	85	63
VF_0576	5002	5612	5408	4823	5093	4648
VF_0577	966	903	915	1022	993	992
VF_0578	190	153	157	119	127	121
VF_0579	346	304	313	348	334	305
VF_0580	211	175	176	227	226	200
VF_0581	2540	2039	1949	2743	2684	2489
VF_0582	2664	2235	2107	2673	2654	2598
VF_0583	878	844	829	954	1020	878
VF_0584	90	65	64	127	195	145
VF_0585	111	101	94	131	181	158
VF_0586	483	325	274	429	515	383
VF_0587	230	251	275	312	280	300
VF_0588	432	375	311	551	843	736
VF_0589	387	310	333	326	471	450
VF_0590	768	638	615	823	1042	858
VF_0591	764	680	561	862	707	751
VF_0592	298	294	231	299	411	328
VF_0593	1512	1602	1342	1876	2224	1925
VF_0594	782	739	640	752	868	847
VF_0595	6607	6989	7511	6465	5356	5738
VF_0596	4742	3729	3338	3362	3313	3355
VF_0597	1230	1028	1036	1278	1422	1226
VF_0598	1379	1479	1490	1364	1579	1378
VF_0599	555	388	362	597	751	670
VF_0600	472	349	279	550	660	589
VF_0601	663	459	445	659	769	688
VF_0602	567	476	356	591	653	629
VF_0603	571	594	511	339	265	268
VF_0604	254	298	269	140	124	157
VF_0605	829	912	941	538	459	528
VF_0606	396	366	400	235	275	288
VF_0607	190	177	160	137	148	133
VF_0608	468	416	398	531	517	523
VF_0609	334	305	317	273	282	232
VF_0610	384	271	266	342	426	401
VF_0611	1631	1503	1375	1727	1893	1760
VF_0612	282	220	178	274	315	309
VF_0613	568	457	363	648	698	599
VF_0614	3545	3011	2335	3611	8652	5648
VF_0615	2465	1923	1570	2900	3081	2777
VF_0616	2627	2198	1869	3859	3895	3323
VF_0617	9342	9538	8662	12247	12069	10053
VF_0618	2922	3381	3006	3707	3627	3153
VF_0619	1504	1308	1196	1789	1687	1520
VF_0620	1650	1258	1019	2167	2012	1865
VF_0621	4775	4699	4381	5735	5446	4950
VF_0622	1456	1209	1186	1536	1542	1516
VF_0623	299	267	296	293	327	279
VF_0624	7848	8073	7775	7652	7108	6775
VF_0625	3207	2528	2214	2606	2635	2362
VF_0626	2085	1720	1594	2381	3336	2837
VF_0627	1246	908	930	1483	1797	1511
VF_0628	2324	1881	1701	2617	3067	2720
VF_0629	4871	3914	3495	5471	6246	5486
VF_0630	5506	4632	4424	5997	7124	6123
VF_0631	3764	3095	2657	3989	4327	3935
VF_0632	5062	4043	3687	5561	6077	5521
VF_0633	3555	3373	3107	3735	4774	4257
VF_0634	273	246	271	303	293	262
VF_0635	298	236	239	231	241	200
VF_0636	1149	967	855	1170	1330	1181
VF_0637	2847	3104	2986	2400	3197	2499
VF_0638	2258	2890	2726	2108	2405	1977
VF_0639	349	335	311	323	295	313
VF_0640	562	435	447	634	548	536
VF_0641	425	318	324	710	616	614
VF_0642	251	229	177	445	396	395
VF_0643	299	206	192	367	254	333
VF_0644	416	397	346	394	443	365
VF_0645	43	63	59	51	43	40
VF_0646	577	477	464	532	508	553
VF_0647	191	116	146	240	175	176
VF_0648	36	31	28	11	18	28
VF_0649	564	556	580	599	689	577
VF_0650	246	185	151	255	283	241
VF_0651	3230	2339	2225	3646	3749	3592
VF_0652	1259	2039	2076	1305	1155	1100
VF_0653	488	429	273	615	707	624
VF_0654	747	377	366	921	1423	1173
VF_0655	398	343	316	435	401	389
VF_0656	291	222	185	298	308	277
VF_0657	2322	2448	2126	3527	4522	3954
VF_0658	1237	1175	1046	1611	2338	1999
VF_0659	609	387	359	829	1451	1198
VF_0660	159	132	128	205	254	213
VF_0661	140	116	99	167	153	135
VF_0662	212	190	175	255	237	244
VF_0663	2118	1407	1423	6005	3015	4027
VF_0664	902	794	811	1413	1248	1263
VF_0665	1834	1720	1620	3285	2416	2490
VF_0666	465	357	355	1958	850	1158
VF_0667	341	178	172	1333	597	851
VF_0668	750	405	508	1710	776	1108
VF_0669	205	128	106	458	192	342
VF_0670	484	395	373	718	723	693
VF_0671	357	339	240	533	515	475
VF_0672	217	186	165	302	282	264
VF_0673	805	840	839	1101	1122	1031
VF_0674	141	136	108	199	219	229
VF_0675	138	138	110	165	169	170
VF_0676	149	119	104	243	246	244
VF_0677	44	24	25	42	44	39
VF_0678	113	114	78	96	130	119
VF_0679	54	39	37	68	81	67
VF_0680	110	73	63	104	150	99
VF_0681	198	121	87	238	278	250
VF_0682	8077	7406	6966	8349	10082	8718
VF_0683	343	276	226	440	528	438
VF_0684	4910	5845	5600	6345	7794	6801
VF_0685	711	659	592	990	1277	1139
VF_0686	1627	1462	1152	2343	3593	3027
VF_0687	798	615	625	892	1059	969
VF_0688	264	245	229	319	248	298
VF_0689	382	434	366	475	366	342
VF_0690	1243	1387	1351	1227	1035	1054
VF_0691	700	665	593	647	512	651
VF_0692	428	333	399	342	325	350
VF_0693	201	179	174	207	220	175
VF_0694	360	143	166	269	386	284
VF_0695	16621	19017	19200	15164	14269	13117
VF_0696	3265	2622	2608	2778	2939	2807
VF_0697	2086	2099	1812	2072	2130	2099
VF_0698	597	551	513	418	452	375
VF_0699	818	747	767	794	898	784
VF_0700	1804	1480	1390	1787	1930	1693
VF_0701	1225	954	917	1106	1156	1111
VF_0702	4897	4211	4140	4632	4388	4145
VF_0703	3785	2912	2470	3830	4639	4077
VF_0704	2707	2075	1799	2578	3260	3067
VF_0705	633	448	370	534	608	538
VF_0706	532	440	401	540	561	558
VF_0707	498	367	305	579	544	540
VF_0708	368	279	237	435	378	415
VF_0709	206	123	102	166	172	195
VF_0710	332	274	235	333	368	302
VF_0711	3287	3149	3059	3657	3619	3476
VF_0712	2565	1852	1611	2959	3199	3021
VF_0713	1020	580	466	1360	1378	1345
VF_0714	2056	1851	1762	1726	1865	1610
VF_0715	3052	2768	2722	2419	2850	2491
VF_0716	2264	2011	1831	2447	3415	2891
VF_0717	519	536	480	524	589	513
VF_0718	390	281	244	433	529	471
VF_0719	34061	29685	28024	35032	35474	33512
VF_0720	1069	918	924	1189	1288	1127
VF_0721	2698	1993	1626	2823	2913	2788
VF_0722	1389	1097	972	1465	1391	1451
VF_0723	1802	1565	1399	1745	1973	1967
VF_0724	994	675	644	956	929	963
VF_0725	41758	38032	35081	39012	40001	36774
VF_0726	23709	22443	21180	21679	21782	20477
VF_0727	21024	20320	19290	18772	18610	17493
VF_0728	16067	15481	15239	14206	14083	14153
VF_0729	12275	11722	11663	11205	10948	10573
VF_0731	24535	24164	24033	21328	21322	20641
VF_0732	3039	2515	2352	2869	2888	2777
VF_0733	416	341	324	331	387	377
VF_0734	691	464	525	663	745	681
VF_0735	2207	1770	1599	2423	3246	2796
VF_0736	11443	11056	11104	9686	9481	9118
VF_0737	2563	2648	2141	2604	2843	2554
VF_0738	1475	1222	993	1597	1783	1457
VF_0739	1444	1241	1194	1528	1333	1185
VF_0740	1943	1603	1417	2213	2146	2010
VF_0741	2454	2247	2159	2524	2644	2353
VF_0742	3906	3378	3207	4079	4655	3952
VF_0743	1708	1076	884	1937	2282	2125
VF_0744	1040	943	790	1083	1405	1228
VF_0745	6369	5371	5239	5682	6850	5976
VF_0746	815	587	608	756	813	757
VF_0747	868	665	540	815	906	784
VF_0748	1127	868	869	1264	1420	1241
VF_0749	908	655	545	945	1044	895
VF_0750	643	621	522	657	762	629
VF_0751	1407	1098	1056	1600	1651	1593
VF_0752	1252	838	804	1243	1342	1252
VF_0753	13406	12308	11885	13407	14625	13604
VF_0754	1257	1411	1440	1212	812	867
VF_0755	1423	1195	1220	1494	1192	1191
VF_0756	2986	2249	2085	3409	3487	3301
VF_0757	1873	1649	1508	2015	1878	1865
VF_0758	2813	3220	3194	3331	2472	2563
VF_0759	5845	5146	4824	6356	8209	7243
VF_0760	592	675	703	574	683	598
VF_0762	4510	3824	3427	4766	5958	5547
VF_0763	2073	1234	1043	2547	3140	2896
VF_0764	6579	6047	5273	6946	7649	6777
VF_0765	2511	1904	1636	2524	2965	2474
VF_0766	413	406	420	332	367	354
VF_0767	2984	1957	1740	3319	3594	3296
VF_0768	2765	2433	2428	3096	3444	3112
VF_0769	2037	1562	1458	2148	2327	2297
VF_0770	661	561	546	700	752	691
VF_0771	3125	2203	2015	3184	3290	3179
VF_0772	4200	3346	3181	3539	3762	3584
VF_0773	373	265	250	396	391	399
VF_0774	125	136	169	135	178	160
VF_0775	62	83	90	63	99	74
VF_0776	1110	2246	2925	503	1161	970
VF_0777	24828	23269	22544	16618	21799	17888
VF_0778	36038	35570	34798	35572	28613	31191
VF_0779	425	351	272	416	568	456
VF_0780	523	359	321	410	396	450
VF_0781	819	819	882	687	675	673
VF_0782	155	126	159	149	149	143
VF_0783	1013	1073	939	976	813	786
VF_0784	204	189	143	220	250	203
VF_0785	583	603	614	485	532	463
VF_0786	370	347	335	347	417	332
VF_0787	419	399	372	530	529	493
VF_0788	683	666	645	558	581	601
VF_0789	477	339	289	470	549	479
VF_0790	968	749	851	839	923	1010
VF_0791	3350	2877	2757	3142	3502	3103
VF_0792	6944	8915	9425	6529	5590	5570
VF_0793	7084	6140	5238	7617	8407	7435
VF_0794	2651	2196	1979	2298	2236	2096
VF_0795	24909	23662	22266	24890	24223	23588
VF_0796	7130	6623	6409	6890	6588	6274
VF_0797	14904	13064	12503	14156	13760	13425
VF_0798	9418	10479	10253	9305	7781	7928
VF_0799	14749	11229	9226	11838	9599	11045
VF_0800	7010	6042	5743	6915	7176	6676
VF_0801	44	33	26	51	66	88
VF_0802	1010	766	799	821	957	827
VF_0803	582	599	488	623	646	617
VF_0804	1927	2364	2174	2088	1815	1846
VF_0805	1333	1115	1004	1161	1348	1299
VF_0806	3754	3476	3294	3933	3410	3457
VF_0807	2642	2243	1885	2779	2403	2257
VF_0808	14253	13923	13959	12245	9545	10222
VF_0809	9600	8193	7978	9371	10017	9337
VF_0810	3049	2091	1745	3122	3507	3252
VF_0811	156	137	123	174	152	184
VF_0812	2440	1603	1340	2552	2934	2703
VF_0813	1537	840	714	1715	1939	1803
VF_0814	522	334	304	471	423	457
VF_0815	3003	2138	1856	2930	2785	2746
VF_0816	8350	7501	7307	8548	8341	8090
VF_0817	832	706	717	811	803	734
VF_0818	23549	29250	26627	22298	17964	18878
VF_0819	5134	5605	5451	5800	4173	4374
VF_0820	3649	3802	3410	4106	2929	3054
VF_0821	16624	17408	16593	17509	12400	13944
VF_0822	6306	6311	6248	6095	4605	5230
VF_0823	57622	54458	51433	44373	33779	37600
VF_0824	25708	25273	25329	16759	12927	14753
VF_0825	42534	46824	44296	24927	19086	20986
VF_0826	30412	35512	35085	17714	13996	14847
VF_0827	295	259	237	282	278	305
VF_0828	183	127	110	203	220	188
VF_0829	341	299	195	377	430	421
VF_0830	945	572	488	912	1091	951
VF_0831	1228	837	776	1317	1498	1331
VF_0832	994	802	802	1032	1141	1076
VF_0833	1804	1925	2232	1025	893	1124
VF_0834	8441	9464	9737	6349	5235	6472
VF_0835	307	321	342	234	227	227
VF_0836	13097	11497	11850	14545	20263	15741
VF_0837	7385	5791	5678	8558	13656	10737
VF_0838	1153	1395	1705	1026	1021	915
VF_0839	6152	5313	4989	5606	6448	5902
VF_0840	483	329	265	521	557	444
VF_0841	831	696	605	820	928	859
VF_0842	2659	1933	1700	2595	2670	2726
VF_0843	1708	1073	972	1668	1773	1661
VF_0844	1544	1336	1250	1520	1774	1543
VF_0845	1137	743	739	1129	1267	1091
VF_0846	1346	991	876	1113	1256	1074
VF_0847	557	454	363	506	488	424
VF_0848	639	423	435	759	775	710
VF_0849	1326	961	969	1367	1447	1316
VF_0850	463	354	367	439	441	436
VF_0851	2225	1947	1849	1904	2067	1871
VF_0852	3695	3355	3254	3204	3303	3030
VF_0853	524	396	380	450	474	476
VF_0854	750	562	593	562	722	652
VF_0855	1327	1067	935	1206	1474	1175
VF_0856	374	310	284	358	338	364
VF_0857	1227	1084	1110	1055	998	1018
VF_0858	939	736	798	737	733	671
VF_0859	1690	1449	1578	1414	1266	1303
VF_0860	2200	2126	2326	1710	1726	1602
VF_0861	4672	4117	4078	3966	4877	3969
VF_0862	29893	34597	28791	40278	56384	44126
VF_0863	689	671	552	559	564	540
VF_0864	676	598	495	669	805	585
VF_0865	558	535	492	465	578	494
VF_0866	73	66	70	62	76	69
VF_0867	21	27	18	17	29	25
VF_0868	296	254	238	263	282	290
VF_0869	91	54	45	83	94	100
VF_0870	83	43	69	105	134	125
VF_0871	262	175	166	324	318	278
VF_0872	211	168	148	190	176	153
VF_0873	415	362	277	945	1184	1251
VF_0874	81	57	61	117	131	88
VF_0875	85	75	81	167	199	177
VF_0876	770	556	378	689	841	714
VF_0877	226	167	155	234	237	192
VF_0878	1151	914	943	593	743	624
VF_0879	724	621	688	438	545	420
VF_0880	936	676	666	921	1233	1064
VF_0881	435	315	321	407	430	389
VF_0882	347	297	231	344	408	381
VF_0883	677	606	628	593	570	531
VF_0884	620	433	374	611	764	641
VF_0885	894	640	625	827	1010	922
VF_0886	589	477	467	626	677	537
VF_0887	1799	1670	1579	1679	1533	1452
VF_0888	16658	15818	15613	16869	16765	15657
VF_0889	1241	878	827	1097	1568	1362
VF_0890	1434	1330	1425	1392	1734	1484
VF_0891	2109	1604	1392	1959	3030	2523
VF_0892	3510	2720	2511	3493	3942	3427
VF_0893	1760	1781	1310	1920	1542	1671
VF_0894	521	350	285	452	594	508
VF_0895	1264	881	858	1157	1175	1208
VF_0896	548	445	426	759	437	484
VF_0897	5844	4133	3279	5389	6452	5545
VF_0898	2212	1980	1862	2182	2376	2159
VF_0899	2195	2298	2007	1749	1812	1629
VF_0900	2865	2605	2425	2098	2433	2077
VF_0901	3247	2625	2399	2470	2920	2582
VF_0902	6145	5374	5181	3738	3796	3599
VF_0903	36282	36221	37785	11533	8950	9050
VF_0904	2698	2645	2015	2434	2388	2240
VF_0905	4635	3838	4035	4177	4481	4163
VF_0906	1307	974	954	1131	1199	1149
VF_0907	1230	1063	966	1090	1260	1035
VF_0908	12215	12447	12285	10718	10987	10078
VF_0909	541	688	588	530	418	475
VF_0910	967	460	407	967	1020	972
VF_0911	1669	1405	1354	1747	2323	2061
VF_0912	505	516	568	487	682	549
VF_0913	42181	46056	46794	42343	52187	45414
VF_0914	461	392	394	334	440	346
VF_0915	1413	1199	994	836	998	922
VF_0916	378	347	298	423	192	298
VF_0917	1370	794	789	1198	1352	1231
VF_0918	18932	22019	23124	17471	19604	17861
VF_0919	390	740	916	288	178	193
VF_0920	2055	1809	1431	1386	1610	1376
VF_0921	28520	26534	24983	24642	25936	23554
VF_0922	6374	4375	3516	5926	6719	6068
VF_0923	1009	695	688	782	1172	865
VF_0924	1606	1542	1319	1220	1464	1352
VF_0925	633	383	369	594	707	618
VF_0926	1196	981	829	863	987	887
VF_0927	741	816	675	664	418	705
VF_0928	1685	1847	1741	1352	1382	1219
VF_0929	1125	1114	1066	998	1067	946
VF_0930	929	778	807	882	954	846
VF_0931	795	680	627	757	845	752
VF_0932	1820	1526	1545	1715	1916	1702
VF_0933	2762	2480	2361	2444	2669	2472
VF_0934	707	509	489	685	773	757
VF_0935	777	522	428	831	962	804
VF_0936	1859	1619	1755	1546	1631	1469
VF_0937	817	643	589	785	745	664
VF_0938	503	350	338	378	371	370
VF_0939	1214	1106	1120	1287	1081	1100
VF_0940	1033	728	542	1227	1458	1295
VF_0941	1245	746	609	1174	1291	1178
VF_0942	300	185	177	300	355	322
VF_0943	409	259	257	423	442	435
VF_0944	3343	3506	3593	2997	2954	2788
VF_0945	7636	7796	7357	6714	6640	6457
VF_0946	1956	1514	1205	1894	2139	2010
VF_0947	1729	1492	1334	1734	1762	1698
VF_0948	848	547	568	710	923	856
VF_0949	9460	9187	9282	8517	9239	8804
VF_0950	84	93	113	119	90	95
VF_0951	982	765	707	944	951	959
VF_0952	1009	798	773	885	961	883
VF_0953	23728	22869	22431	19502	23832	20329
VF_0954	15084	15573	15733	12927	15177	12739
VF_0955	1129	1140	1234	909	1130	839
VF_0956	4221	4158	4367	3596	4412	3671
VF_0957	652	528	450	581	566	545
VF_0958	1029	783	704	835	906	779
VF_0959	506	403	376	428	422	407
VF_0960	969	798	744	882	923	887
VF_0962	12830	12288	11850	10471	11119	10233
VF_0963	24580	25060	25086	19760	20717	19695
VF_0964	7701	4771	4099	6549	6919	6596
VF_0965	2258	1719	1700	1974	2201	2133
VF_0966	1688	1574	1512	1607	1922	1808
VF_0967	635	504	414	291	649	353
VF_0968	249	261	210	201	174	175
VF_0969	165	143	141	179	168	150
VF_0970	129	110	120	154	164	139
VF_0971	450	357	340	429	417	487
VF_0972	342	346	346	309	329	274
VF_0973	97	63	71	83	77	102
VF_0974	193	143	172	188	203	198
VF_0975	250	214	190	227	237	234
VF_0976	645	618	672	585	573	581
VF_0977	450	317	289	375	400	336
VF_0978	852	686	619	905	887	811
VF_0979	264	128	98	288	349	325
VF_0980	394	262	256	376	457	435
VF_0981	174	130	128	176	210	234
VF_0982	723	598	515	781	859	920
VF_0983	428	418	369	380	345	445
VF_0984	279	233	223	283	239	279
VF_0985	523	395	415	495	446	468
VF_0986	246	242	242	313	280	269
VF_0987	198	171	129	237	251	211
VF_0988	141	125	118	231	216	228
VF_0989	745	535	497	751	689	737
VF_0990	203	132	134	187	211	221
VF_0991	40	42	31	44	39	58
VF_0993	238	186	231	238	291	298
VF_0994	27	17	22	35	52	34
VF_0995	125	90	118	121	108	108
VF_0996	28	26	18	36	35	38
VF_0997	121	91	73	106	118	117
VF_0998	47	54	57	100	83	111
VF_0999	136	134	115	249	244	255
VF_1000	41	42	37	77	38	69
VF_1001	122	104	107	139	135	129
VF_1002	23	26	30	35	41	41
VF_1003	62	60	48	187	177	166
VF_1004	10	17	15	67	52	56
VF_1005	18	20	17	75	73	76
VF_1006	71	35	22	51	48	63
VF_1007	372	295	283	343	385	349
VF_1008	682	413	368	599	692	624
VF_1009	538	457	437	411	557	514
VF_1010	19010	27602	22352	27090	14479	21594
VF_1011	216922	228084	232449	182476	182255	173490
VF_1012	1059	1480	1254	1011	1042	1024
VF_1013	1191	1526	1360	1103	1188	1143
VF_1014	1048	1259	1172	965	956	895
VF_1015	1094	1313	1164	1128	1047	1022
VF_1016	550	621	549	502	521	497
VF_1017	926	998	827	849	861	827
VF_1018	681	821	733	675	713	623
VF_1019	489	589	625	443	463	458
VF_1020	251	202	178	291	421	395
VF_1021	382	352	289	345	486	450
VF_1022	437	321	285	463	510	495
VF_1023	579	475	374	544	528	482
VF_1024	502	305	219	501	589	590
VF_1025	426	203	185	379	532	508
VF_1026	1440	1668	1440	875	972	958
VF_1027	1485	1661	1766	1275	1182	1182
VF_1028	2022	2182	2293	1827	1566	1615
VF_1029	1131	1204	1184	1095	924	955
VF_1031	727	849	778	665	625	611
VF_1032	404	463	398	349	344	365
VF_1033	439	420	427	458	418	391
VF_1034	1437	1390	1293	1371	1230	1165
VF_1035	1029	1139	1194	820	724	687
VF_1036	384	374	369	512	432	430
VF_1037	127	86	110	192	139	158
VF_1038	3400	3320	3017	3349	4061	3485
VF_1039	2100	1893	1452	2349	2168	2148
VF_1040	1024	898	801	1048	1065	1004
VF_1041	77	63	35	73	108	90
VF_1042	507	388	371	556	590	534
VF_1043	774	733	687	1093	904	926
VF_1044	552	376	441	777	886	807
VF_1045	88	56	54	117	153	161
VF_1046	282	222	199	415	435	439
VF_1047	461	340	344	535	583	575
VF_1048	98	101	40	128	128	117
VF_1049	54	28	29	58	91	54
VF_1050	681	453	360	625	667	744
VF_1051	9963	9881	9720	9572	9274	8734
VF_1052	294	376	365	125	102	129
VF_1053	131	176	215	136	136	89
VF_1054	165	148	201	147	115	128
VF_1055	2316	2622	2746	2131	2114	2089
VF_1056	8545	8503	9629	7826	6205	7630
VF_1057	92	85	55	137	193	168
VF_1058	169	87	75	176	137	180
VF_1059	1940	1959	2164	1278	1109	1070
VF_1060	69	86	78	35	39	60
VF_1061	78	92	90	69	87	67
VF_1062	1063	2584	2822	236	295	227
VF_1063	241	224	224	245	267	241
VF_1064	6341	5701	6459	5526	4766	4569
VF_1065	2520	1930	2414	2485	2183	1880
VF_1066	427	340	435	414	441	392
VF_1067	19	11	18	12	13	12
VF_1068	75	66	65	75	73	82
VF_1069	33	12	21	31	35	28
VF_1070	109	92	72	104	74	106
VF_1071	36	34	31	46	41	36
VF_1072	507	512	484	517	523	561
VF_1073	2164	2122	2003	2191	2254	2358
VF_1074	556	472	451	555	386	427
VF_1075	259	316	313	267	224	230
VF_1076	37	27	42	37	52	49
VF_1077	62	41	46	64	51	39
VF_1078	76	60	72	83	67	52
VF_1079	111	61	65	79	106	101
VF_1080	85	58	61	63	72	77
VF_1081	110	141	105	131	153	141
VF_1082	190	188	186	167	170	167
VF_1083	189	189	164	213	190	186
VF_1084	760	650	541	615	671	608
VF_1085	5796	4956	4376	6986	9092	7709
VF_1086	212	131	111	190	243	230
VF_1087	48	39	29	61	54	50
VF_1088	938	743	837	1133	1003	906
VF_1089	447	477	442	387	261	324
VF_1090	299	425	317	291	286	279
VF_1091	594	485	481	623	626	617
VF_1092	1012	887	839	656	799	697
VF_1093	44	23	38	49	58	58
VF_1094	250	173	183	197	219	192
VF_1095	299	202	175	295	377	347
VF_1096	69	67	51	107	113	95
VF_1097	168	140	128	140	186	145
VF_1098	523	322	365	457	511	465
VF_1099	421	324	322	398	415	340
VF_1100	621	431	432	520	507	521
VF_1101	839	773	731	588	583	489
VF_1102	203	156	146	210	144	147
VF_1103	152	86	84	110	86	85
VF_1104	796	1535	2061	608	431	449
VF_1105	397	329	403	379	304	310
VF_1106	311	286	321	277	223	240
VF_1107	396	359	369	294	286	264
VF_1108	988	774	749	1000	1216	1050
VF_1109	185	119	159	164	118	109
VF_1110	20	12	14	11	11	17
VF_1111	243	177	176	206	231	201
VF_1112	927	735	630	709	520	589
VF_1113	526	480	425	504	373	395
VF_1114	353	398	326	316	237	219
VF_1115	385	351	359	337	227	243
VF_1116	25	24	16	23	28	29
VF_1117	166	159	151	150	160	136
VF_1118	99	77	63	145	166	148
VF_1119	207	123	84	172	192	192
VF_1120	157	106	115	154	150	150
VF_1121	822	721	677	1207	1402	1249
VF_1122	1550	1665	1785	1506	1249	1279
VF_1123	316	321	276	401	309	356
VF_1124	188	145	172	340	215	216
VF_1125	25	25	23	44	38	48
VF_1126	1566	1439	1440	2066	1896	1844
VF_1127	1549	1427	1500	1993	1886	1802
VF_1128	1681	1513	1529	2105	1999	1949
VF_1129	264	197	187	278	400	244
VF_1130	327	221	161	340	519	416
VF_1131	132	140	105	158	187	147
VF_1132	311	237	232	266	279	248
VF_1133	5877	5441	5481	2222	1906	2009
VF_1134	1187	1024	981	904	996	916
VF_1135	2538	1908	1751	2217	2401	2321
VF_1136	2064	1917	1759	1601	1741	1480
VF_1137	4334	4058	4065	3275	3450	3115
VF_1138	118	113	119	99	125	132
VF_1139	508	387	365	518	575	472
VF_1140	13	15	18	46	58	28
VF_1141	132	120	78	138	107	116
VF_1142	1093	973	955	1043	716	876
VF_1143	1489	1262	1287	1492	1823	1490
VF_1144	865	843	752	847	1306	966
VF_1145	211	196	158	151	282	206
VF_1146	508	620	580	620	430	494
VF_1147	47	55	72	681	559	664
VF_1148	305	199	163	227	274	259
VF_1149	338	275	316	319	346	330
VF_1150	460	270	199	474	1642	867
VF_1151	121	60	64	21	13	16
VF_1152	1235	1110	1024	1282	1389	1359
VF_1153	389	191	160	391	609	495
VF_1154	482	323	232	526	686	552
VF_1155	1640	2184	1474	572	472	500
VF_1156	1677	1560	1362	958	1205	1062
VF_1157	61	68	45	77	74	71
VF_1158	112	79	87	85	98	95
VF_1159	15800	16341	15478	15178	16206	14966
VF_1160	265	140	138	388	464	400
VF_1161	87	78	66	124	132	120
VF_1162	267	214	212	352	346	357
VF_1163	274	232	238	338	332	293
VF_1164	233	224	210	296	273	291
VF_1165	203	219	168	205	217	194
VF_1166	195	212	192	194	214	221
VF_1167	503	590	535	529	580	510
VF_1168	1881	1902	2018	1844	1863	1742
VF_1169	550	636	556	495	435	382
VF_1170	71	68	61	92	77	104
VF_1171	278	154	172	382	461	399
VF_1172	235	171	150	239	314	321
VF_1173	210	309	416	295	308	291
VF_1174	291	345	360	322	338	314
VF_1175	298	295	258	87	97	86
VF_1176	9430	7927	7892	7523	7885	7288
VF_1177	20536	13368	13233	15466	14261	14676
VF_1178	128	141	107	83	110	112
VF_1179	873	645	644	819	975	849
VF_1180	5250	5950	6019	4548	3678	3777
VF_1181	486	617	604	517	454	503
VF_1182	1148	1053	942	1085	1024	1059
VF_1183	858	876	798	796	842	783
VF_1184	2135	2153	2165	1877	1864	1835
VF_1185	480	376	299	493	516	488
VF_1186	1562	1625	1522	1424	1398	1343
VF_1187	762	433	342	799	1046	934
VF_1188	535	2079	3356	437	355	493
VF_1189	446	316	285	463	556	554
VF_1190	23442	29141	24495	25028	17778	26920
VF_1191	3935	5196	4656	4207	3141	4728
VF_1192	2478	3435	3238	2792	1956	2889
VF_1193	2017	2247	2090	2346	1534	2350
VF_1194	1784	1767	1640	1924	1790	1824
VF_1195	2669	1455	1223	3172	4073	3364
VF_1196	1521	1276	1125	1385	2020	1572
VF_1197	305	250	224	359	427	384
VF_1198	2475	2628	2487	1814	1934	1819
VF_1199	284	255	251	316	279	271
VF_1200	1952	1948	1900	2705	2614	2777
VF_1201	4655	4318	4244	4280	5270	4511
VF_1202	15347	14936	14791	14976	17956	15306
VF_1203	1096	1029	952	975	1059	967
VF_1204	33605	31623	30429	31746	33106	31174
VF_1205	4745	3576	3278	5106	6452	5675
VF_1206	220	187	159	205	207	171
VF_1207	946	809	802	979	1479	1307
VF_1208	136	77	65	133	169	119
VF_1209	612	565	477	647	750	647
VF_1210	968	830	744	920	915	834
VF_1211	486	459	444	333	425	326
VF_1212	1173	922	725	831	1074	869
VF_1213	89	60	51	73	91	105
VF_1214	22489	16927	14903	22690	28896	24010
VF_1216	51344	43659	37570	54254	62841	55084
VF_1217	17599	16528	13583	18293	21300	20216
VF_1218	26263	23347	20408	28551	30649	28811
VF_1219	93	103	94	83	73	92
VF_1220	380	663	634	324	136	371
VF_1221	513	1022	798	391	183	565
VF_1222	701	1442	1035	560	229	773
VF_1223	282	403	303	213	109	298
VF_1224	845	1474	1031	723	341	1055
VF_1225	1234	1774	1236	1041	472	1430
VF_1226	2355	4685	3546	2107	745	2939
VF_1227	738	1656	1269	638	252	868
VF_1228	1420	3370	2753	1071	481	1274
VF_1229	81	72	78	128	123	118
VF_1230	36	20	32	41	59	32
VF_1231	262	239	211	261	288	313
VF_1232	128	162	142	148	158	145
VF_1233	107	86	94	124	132	120
VF_1234	1471	3351	2847	1436	594	1946
VF_1235	9105	6735	5886	9508	11039	9528
VF_1236	16509	17016	16858	16604	18163	16313
VF_1237	5606	4930	4387	4543	4480	4504
VF_1238	861	1271	1031	1014	732	728
VF_1239	1313	1453	1260	1419	1285	1219
VF_1240	1968	1610	1380	1819	2021	1890
VF_1241	4613	3709	3419	4712	4874	4360
VF_1242	1333	1186	1087	1230	1307	1152
VF_1243	1446	1368	1444	1279	1468	1300
VF_1244	1905	1884	1681	1739	2073	1729
VF_1245	960	758	855	879	1032	938
VF_1246	95	74	74	133	125	146
VF_1247	1303	1073	1050	1095	1167	1167
VF_1248	5	2	4	1	4	1
VF_1249	172	143	132	122	73	82
VF_1250	111	92	89	114	119	98
VF_1251	304	272	235	214	188	179
VF_1252	245	174	202	224	219	167
VF_1253	158	181	142	152	127	144
VF_1254	70	57	54	68	67	78
VF_1255	740	697	660	614	482	445
VF_1256	355	412	344	308	335	289
VF_1257	441	385	345	607	628	660
VF_1258	115	80	73	84	138	116
VF_1259	81	72	93	72	118	115
VF_1260	129	157	135	139	138	142
VF_1261	48	58	52	44	61	65
VF_1262	48	75	100	77	66	60
VF_1263	85	116	82	94	83	96
VF_1264	963	934	872	546	519	462
VF_1265	123	56	67	69	90	69
VF_1266	171	150	147	208	212	198
VF_1268	137	84	86	130	165	134
VF_1269	218	174	159	205	252	230
VF_1270	446	416	343	190	213	213
VF_1271	95	81	56	151	191	122
VF_1272	3728	3152	2477	4523	5549	5264
VF_1273	589	432	356	604	649	587
VF_1274	1048	855	826	1012	1257	1118
VF_1275	1140	1106	1061	1097	1259	1152
VF_1276	547	394	361	591	642	622
VF_1277	1874	1735	1513	1776	1716	1972
VF_1278	834	567	513	738	671	656
VF_1279	8925	7132	6428	9336	10934	9860
VF_1280	10889	8412	7761	10820	12300	11633
VF_1281	45	35	39	46	39	54
VF_1282	6146	6085	6093	5011	5075	5051
VF_1283	129	107	104	108	107	92
VF_1284	44076	45896	46391	27026	19813	22175
VF_1285	2774	2701	2605	2742	3020	2880
VF_1286	992	742	641	1016	1036	1007
VF_1287	3667	3300	3263	3455	4117	3479
VF_1288	259	241	203	304	319	278
VF_1289	2865	2468	2380	2991	2841	2885
VF_1290	3072	2852	3070	2971	2678	2606
VF_1291	550	667	588	324	231	244
VF_1292	6961	4148	3600	7458	8748	7760
VF_1293	2496	1939	1805	2236	2883	2468
VF_1294	772	655	516	807	837	675
VF_1295	102	90	80	145	175	142
VF_1296	432	364	374	403	457	435
VF_1297	424	349	356	378	414	405
VF_1298	345	298	275	326	284	333
VF_1299	17347	15941	13255	18884	15893	16533
VF_1300	6716	6958	6393	7181	5629	6014
VF_1301	943	1089	1004	988	937	901
VF_1302	10218	10734	10087	10617	8690	9166
VF_1303	594	480	416	778	659	752
VF_1304	1986	1725	1651	2295	1983	2191
VF_1306	62	62	46	82	79	87
VF_1307	312	253	176	385	344	362
VF_1308	1947	1801	1518	2415	2550	2277
VF_1310	2612	3883	4672	2584	1822	2099
VF_1311	940	755	617	1026	1591	1370
VF_1312	488	455	457	597	544	563
VF_1313	791	715	640	767	897	816
VF_1314	453	346	275	492	614	564
VF_1315	2623	1989	1975	2552	3802	3087
VF_1316	1331	1055	937	1275	1803	1438
VF_1317	945	726	690	935	1253	1020
VF_1318	1902	1679	1301	2357	2971	2410
VF_1319	5025	4802	4484	4887	5856	5263
VF_1320	193	224	214	190	137	138
VF_1321	418	394	386	338	480	386
VF_1322	106	74	57	129	167	140
VF_1323	212	178	144	243	240	243
VF_1324	671	578	562	660	652	615
VF_1325	257	443	555	284	239	258
VF_1326	171	183	173	216	180	153
VF_1327	115	73	66	116	127	135
VF_1328	33	39	32	39	53	51
VF_1329	200	159	124	223	197	223
VF_1330	325	298	320	363	303	293
VF_1331	605	999	1265	535	343	419
VF_1332	104	65	50	71	93	92
VF_1333	258	255	223	344	273	291
VF_1334	531	456	408	492	511	415
VF_1335	135	102	103	106	139	93
VF_1336	111	65	63	113	95	129
VF_1337	800	635	588	734	607	612
VF_1338	65	43	38	55	45	44
VF_1339	123	112	86	120	171	138
VF_1340	51	36	44	33	48	47
VF_1341	1096	1048	1051	1072	842	794
VF_1342	169	153	145	158	124	120
VF_1343	147	131	108	148	142	117
VF_1344	92	72	57	91	112	101
VF_1345	234	174	176	231	248	238
VF_1346	77	79	67	98	103	92
VF_1347	247	207	191	286	271	255
VF_1348	610	535	467	698	971	773
VF_1349	676	622	606	847	685	706
VF_1350	893	746	584	469	605	503
VF_1351	102	77	79	82	110	86
VF_1352	102	73	84	113	79	91
VF_1353	230	210	166	401	361	326
VF_1354	1463	1526	1393	3040	2553	2868
VF_1355	566	499	444	1282	1257	1265
VF_1356	210	156	144	534	498	466
VF_1358	2679	2114	2133	1704	1728	1531
VF_1359	1938	1696	1741	1262	1314	1088
VF_1360	9570	7843	8140	6055	6581	5750
VF_1361	1381	1056	1013	894	992	865
VF_1362	1560	1184	1252	1118	1331	1160
VF_1363	2674	2276	2454	1955	2237	1890
VF_1364	517	335	358	520	550	491
VF_1365	573	404	411	605	577	596
VF_1366	1143	1056	1057	1250	1339	1355
VF_1367	381	248	283	437	527	487
VF_1368	126	101	102	228	322	321
VF_1369	2669	2692	2742	4753	3374	3431
VF_1370	1108	1175	1000	932	943	857
VF_1371	1243	1288	1099	1048	1152	1011
VF_1372	909	815	705	853	940	852
VF_1373	729	1086	962	395	359	339
VF_1374	354	502	433	147	173	176
VF_1375	265	469	385	143	152	139
VF_1376	291	454	361	179	122	113
VF_1377	501	848	688	222	220	253
VF_1378	196	205	167	222	223	224
VF_1379	1141	1150	1126	1174	1180	1077
VF_1380	174	151	189	162	160	165
VF_1381	219	211	205	242	210	243
VF_1382	466	714	887	418	290	341
VF_1383	2260	1962	1904	2062	2965	2366
VF_1384	473	383	313	527	469	473
VF_1385	280	233	221	297	317	331
VF_1386	313	280	233	350	277	307
VF_1387	742	719	670	750	710	673
VF_1388	378	403	398	437	425	423
VF_1389	204	177	154	218	228	163
VF_1390	639	649	600	786	558	585
VF_1391	78	80	80	66	86	76
VF_1392	68	52	48	75	73	53
VF_1393	444	467	385	382	224	307
VF_1394	884	724	735	812	1517	938
VF_1395	310	298	282	249	299	261
VF_1396	409	412	364	345	381	384
VF_1397	523	422	378	436	504	480
VF_1398	84	61	90	88	82	96
VF_1399	42	55	46	53	56	53
VF_1400	562	520	522	488	641	504
VF_1401	712	604	639	590	619	524
VF_1402	8566	7290	6505	8565	9964	8937
VF_1403	1263	1005	947	1346	1416	1408
VF_1404	970	800	834	927	947	960
VF_1405	677	483	481	676	718	776
VF_1406	2837	2607	2729	2608	3033	2909
VF_1407	216	103	105	268	379	324
VF_1408	2666	3282	3490	2727	3429	3066
VF_1409	131	130	82	166	313	265
VF_1410	4852	6288	4853	5755	4692	5051
VF_1411	271	219	189	265	256	264
VF_1412	1045	912	939	884	953	858
VF_1413	1473	2221	2367	1208	833	912
VF_1414	1229	1230	1144	1046	1005	916
VF_1415	626	508	472	550	692	639
VF_1416	355	365	390	310	302	279
VF_1417	704	727	816	618	442	465
VF_1418	36	47	40	37	50	47
VF_1419	785	918	897	790	569	695
VF_1420	124	131	95	144	151	141
VF_1421	152	130	100	149	161	132
VF_1422	87	63	75	110	116	91
VF_1423	43	30	21	42	29	36
VF_1424	84	82	64	110	82	92
VF_1425	135	158	143	176	171	151
VF_1426	226	165	161	256	217	239
VF_1427	780	1011	964	1241	1011	924
VF_1428	60	56	52	49	35	70
VF_1429	26	22	22	26	29	34
VF_1430	335	423	393	360	382	365
VF_1431	387	210	225	419	474	473
VF_1432	124	83	73	83	152	117
VF_1433	195	189	127	175	189	192
VF_1434	49	38	45	54	62	45
VF_1435	221	168	155	220	257	207
VF_1436	298	226	187	266	261	240
VF_1437	1966	1909	1693	1941	2122	2050
VF_1438	110	75	92	100	101	91
VF_1439	655	509	477	574	883	722
VF_1440	56	50	49	64	77	63
VF_1441	18	18	24	31	26	41
VF_1442	281	147	137	253	317	309
VF_1443	86	83	98	71	59	83
VF_1444	47	77	50	74	44	39
VF_1445	139	116	115	141	76	100
VF_1446	143	138	104	117	96	107
VF_1447	505	524	479	587	898	621
VF_1448	308	244	216	300	330	267
VF_1449	374	375	346	379	401	317
VF_1450	81	61	99	95	90	94
VF_1451	44413	52820	53709	27444	17235	20732
VF_1452	442	410	343	404	512	413
VF_1453	822	772	626	854	903	890
VF_1454	255	180	148	491	978	758
VF_1455	999	825	841	833	838	779
VF_1456	330	302	261	356	330	263
VF_1457	1190	1246	1245	1020	1126	1042
VF_1458	89	85	92	112	97	64
VF_1459	42	42	32	47	49	34
VF_1460	248	223	178	239	272	264
VF_1461	3910	3587	3744	4746	4497	4526
VF_1462	780	621	611	1176	1021	1015
VF_1463	1347	1141	1012	1728	1510	1573
VF_1464	505	440	374	561	508	513
VF_1465	146	103	85	166	148	148
VF_1466	147	226	232	107	147	98
VF_1467	336	418	448	327	398	308
VF_1468	149	97	113	131	115	131
VF_1469	73	85	63	61	77	62
VF_1470	337	347	326	300	313	303
VF_1471	51	36	79	95	102	102
VF_1472	9	4	4	23	11	15
VF_1473	9	12	49	19	17	27
VF_1474	67	74	92	123	69	98
VF_1475	273	287	233	352	237	274
VF_1476	71	61	57	86	116	80
VF_1477	369	292	284	443	547	459
VF_1478	290	108	92	361	338	386
VF_1479	261	285	232	547	471	521
VF_1480	1350	1298	1397	798	604	554
VF_1481	102	89	86	91	100	59
VF_1482	1075	1100	1143	978	1070	936
VF_1483	230	135	146	204	224	243
VF_1484	347	309	296	309	402	386
VF_1485	10306	10277	11467	11626	9271	10242
VF_1486	1588	1425	1275	1071	1132	1128
VF_1487	218	287	279	195	191	182
VF_1488	4860	5887	5428	4204	4827	4177
VF_1489	300	194	195	275	380	317
VF_1490	2680	3335	3133	2385	2242	2106
VF_1491	1869	1840	1647	1468	1712	1469
VF_1492	464	482	487	457	558	487
VF_1493	641	818	728	488	498	535
VF_1494	796	772	837	625	632	624
VF_1495	3832	3293	3307	3394	4037	3370
VF_1496	478	355	364	423	467	497
VF_1497	1402	976	901	1319	1481	1314
VF_1498	654	821	714	670	646	652
VF_1499	6227	6292	5357	5342	6049	5318
VF_1500	4428	4286	4187	3980	4202	3853
VF_1501	765	511	424	656	738	732
VF_1502	125	106	83	133	97	108
VF_1503	4164	4251	3903	3866	4334	4151
VF_1504	129	128	125	108	86	142
VF_1505	1038	962	869	1038	1444	1105
VF_1506	13757	14414	13969	10645	8808	8731
VF_1507	1137	948	869	1026	1095	930
VF_1508	259	182	171	240	239	255
VF_1509	124	89	108	104	84	120
VF_1510	272	282	269	291	191	252
VF_1511	9785	9849	10007	9953	4395	6330
VF_1512	1028	920	788	1119	1211	1139
VF_1513	524	483	451	629	1783	1386
VF_1514	361	217	174	360	477	392
VF_1515	564	536	523	524	563	550
VF_1516	716	634	534	718	773	726
VF_1517	2310	2321	2268	2156	2372	2304
VF_1518	1628	1569	1547	1417	1322	1337
VF_1519	802	785	703	779	863	794
VF_1520	956	1001	914	1071	868	878
VF_1521	33937	31982	36308	35522	31289	32924
VF_1522	3106	1880	1709	1878	1575	1069
VF_1523	344	364	375	319	287	285
VF_1524	1389	1061	1095	1282	1571	1337
VF_1525	1808	1996	1785	1585	1638	1529
VF_1526	1177	1080	1015	1014	1074	1009
VF_1527	1032	1051	1238	906	628	694
VF_1528	511	381	276	562	725	569
VF_1529	230	311	259	182	225	179
VF_1530	485	519	429	474	482	461
VF_1531	739	733	757	715	690	701
VF_1532	41	37	29	47	49	30
VF_1533	90	76	62	106	98	94
VF_1534	22	25	16	21	17	15
VF_1535	40	23	31	35	37	36
VF_1536	2571	2518	2313	2398	2154	2195
VF_1537	346	238	180	412	468	464
VF_1538	597	654	573	706	653	686
VF_1539	212	183	174	200	213	180
VF_1540	1064	972	875	1232	1441	1217
VF_1541	930	877	807	1076	1166	1112
VF_1542	431	229	215	545	556	512
VF_1543	229	190	183	252	284	274
VF_1544	265	165	147	217	251	225
VF_1545	270	291	309	261	265	217
VF_1546	83	45	59	57	80	80
VF_1547	96	75	76	79	97	86
VF_1548	88	70	78	89	80	57
VF_1549	142	118	130	150	171	148
VF_1550	305	215	256	283	294	245
VF_1551	237	225	325	249	206	186
VF_1552	384	377	455	333	335	288
VF_1553	824	1160	1460	615	645	596
VF_1554	1057	1886	2583	537	531	518
VF_1555	902	517	478	885	933	806
VF_1556	962	763	726	789	1073	825
VF_1557	797	706	715	697	730	688
VF_1558	6209	5767	5725	6066	5660	5606
VF_1559	636	519	476	425	487	453
VF_1560	624	529	491	526	594	553
VF_1561	215	172	129	252	250	243
VF_1562	220	204	196	227	249	218
VF_1563	305	215	179	337	350	316
VF_1564	161	78	80	169	282	264
VF_1565	958	852	805	1283	1706	1524
VF_1566	443	333	307	791	1174	866
VF_1567	169	159	171	157	179	149
VF_1568	814	692	580	828	1058	893
VF_1569	5968	5585	5487	6134	7278	6671
VF_1570	1786	2310	2836	1107	1123	1079
VF_1571	795	644	583	729	877	771
VF_1572	2755	2665	2226	2746	2981	2791
VF_1573	2458	2250	2024	1154	1536	1444
VF_1574	618	781	838	529	374	449
VF_1575	145	113	140	134	126	111
VF_1576	563	470	509	417	503	405
VF_1577	1690	1706	1704	1601	1655	1653
VF_1578	150	129	134	124	121	112
VF_1579	79	80	89	89	28	40
VF_1580	700	565	563	562	637	568
VF_1581	1372	1324	1288	1273	1315	1113
VF_1582	476	388	340	399	424	416
VF_1583	2319	2268	1933	2114	2390	1966
VF_1584	830	719	728	679	691	700
VF_1585	202	251	169	221	198	194
VF_1586	472	596	413	487	476	448
VF_1587	921	1661	1329	886	785	744
VF_1588	944	1343	983	1066	907	896
VF_1589	2283	2161	2275	2019	2152	2075
VF_1590	31919	34351	36321	37739	54564	43575
VF_1591	1656	1534	1469	1389	1770	1479
VF_1592	388	312	273	413	433	419
VF_1593	3093	3842	3546	2651	2586	2720
VF_1594	3645	4316	3814	3075	3197	2897
VF_1595	2962	3512	2947	2704	2568	2456
VF_1596	2988	3353	2801	2983	2743	2731
VF_1597	27365	36954	31257	22673	20213	20419
VF_1598	178	183	166	171	139	163
VF_1599	238	191	184	239	313	277
VF_1600	3193	3349	3520	3014	3471	3146
VF_1601	5315	4612	4099	5278	5993	5258
VF_1602	470	295	277	401	507	442
VF_1603	2202	1997	1847	2171	2234	2312
VF_1604	414	303	321	422	378	375
VF_1605	712	887	851	865	613	655
VF_1606	776	760	652	742	867	838
VF_1607	1195	880	748	1183	1327	1191
VF_1608	1969	2058	1932	1738	1961	1762
VF_1609	688	668	636	616	712	643
VF_1610	34	41	28	43	47	51
VF_1611	55	56	39	52	55	54
VF_1612	64	57	48	60	74	63
VF_1613	148	126	149	170	133	153
VF_1614	210	212	227	231	168	179
VF_1615	78	105	68	109	110	123
VF_1616	864	705	624	728	829	755
VF_1617	220	129	126	255	287	262
VF_1618	513	400	425	561	568	569
VF_1619	808	700	759	685	785	713
VF_1620	763	469	440	569	615	633
VF_1621	1401	1198	1038	1157	1052	1121
VF_1622	1408	1126	1113	1238	1363	1297
VF_1623	814	782	664	807	834	728
VF_1624	406	2109	3658	171	105	130
VF_1625	973	694	585	984	1078	994
VF_1626	2517	1951	1946	2456	2534	2465
VF_1627	3804	2563	2318	3796	3291	3231
VF_1628	653	470	423	632	630	666
VF_1629	662	488	419	584	648	656
VF_1630	2292	1861	1608	2791	3624	2954
VF_1631	9281	7582	6342	8569	8512	8421
VF_1632	71	48	58	112	90	82
VF_1633	1336	1049	969	1200	1449	1462
VF_1634	6496	5147	4838	6658	6890	6502
VF_1635	849	558	528	715	759	705
VF_1636	189	140	114	201	247	216
VF_1637	574	399	350	563	683	669
VF_1638	541	433	406	639	778	750
VF_1639	842	692	609	924	877	944
VF_1640	1062	1047	1002	1228	797	1003
VF_1641	1123	936	896	1097	1107	1097
VF_1642	197	194	197	223	168	168
VF_1643	3366	3313	3118	3038	3345	3031
VF_1644	2137	1557	1624	2531	2786	2594
VF_1645	2873	3124	3041	2696	2228	2184
VF_1646	3599	2268	2413	4022	4653	4051
VF_1647	583	399	400	531	619	545
VF_1648	1775	1673	1640	1688	1851	1740
VF_1649	1834	1353	1219	1808	2239	1862
VF_1650	2544	2002	2126	2354	2787	2470
VF_1651	195	209	206	178	187	189
VF_1652	36	28	23	35	38	45
VF_1653	395	368	369	462	352	393
VF_1654	386	496	442	559	378	364
VF_1655	83	66	51	74	96	89
VF_1656	61	38	36	70	65	72
VF_1657	2634	2554	2143	2474	2302	2156
VF_1658	423	385	491	376	372	347
VF_1659	181	155	133	162	267	240
VF_1660	271	180	157	316	486	396
VF_1661	481	779	874	388	282	354
VF_1662	2086	3084	3418	1660	1166	1348
VF_1663	2166	2211	1962	2147	2315	2112
VF_1664	583	413	335	424	361	405
VF_1665	1106	997	909	880	770	769
VF_1666	1184	987	986	1138	979	949
VF_1667	1291	965	1016	1204	1100	1143
VF_1669	2366	1984	1739	2559	2186	2104
VF_1670	1152	697	679	1173	1068	1012
VF_1671	1627	1128	1147	1617	1579	1428
VF_1672	1797	1407	1300	1634	1725	1575
VF_1673	1197	1052	1067	1442	1596	1449
VF_1674	342	294	299	356	310	362
VF_1675	256	183	199	191	237	206
VF_1676	198	243	242	243	219	234
VF_1677	375	383	323	343	343	356
VF_1678	14208	14953	16318	10550	9934	9539
VF_1679	238	240	288	252	268	267
VF_1680	311	248	212	400	449	407
VF_1681	1462	1523	1548	1396	1242	1170
VF_1682	1596	1610	1438	1527	1272	1311
VF_1683	249	205	203	216	216	232
VF_1684	396	339	330	392	419	378
VF_1685	722	594	558	748	820	754
VF_1686	1961	1755	1563	2029	1852	1765
VF_1687	6117	4725	4518	5896	6132	5610
VF_1688	3808	2469	2044	3820	3878	3705
VF_1689	254	263	325	193	175	173
VF_1690	1604	1313	1167	1115	1257	1159
VF_1691	799	965	961	696	633	669
VF_1692	736	606	506	728	814	652
VF_1693	1204	866	836	1138	1182	1084
VF_1694	1574	1323	1318	1681	1886	1670
VF_1695	8956	7881	7252	8938	9880	9117
VF_1696	1341	1056	1001	1474	1517	1260
VF_1697	12594	11190	11041	10289	10989	9976
VF_1698	3101	2523	2445	2978	3290	2948
VF_1699	1612	1253	1124	1674	1745	1542
VF_1700	21603	21260	20161	21525	22837	20658
VF_1701	1422	1203	1130	1365	1469	1389
VF_1702	1860	1652	1546	1790	1805	1676
VF_1703	617	441	393	541	579	533
VF_1704	2547	2089	1927	2450	2533	2317
VF_1705	3720	3116	2762	3599	3594	3250
VF_1706	630	551	438	558	523	541
VF_1707	588	520	406	561	616	587
VF_1708	3026	2720	2829	2757	2734	2556
VF_1709	523	294	329	393	467	445
VF_1710	710	529	555	662	692	755
VF_1711	563	412	373	475	564	516
VF_1712	1463	1117	982	1318	1490	1245
VF_1713	2685	1828	1637	2605	2799	2554
VF_1714	622	677	624	524	481	444
VF_1715	777	547	541	774	761	788
VF_1716	195	166	128	208	178	209
VF_1717	233	172	168	236	244	239
VF_1718	232	222	179	316	301	321
VF_1719	302	273	270	444	354	394
VF_1720	346	314	302	409	447	411
VF_1721	320	270	280	339	331	341
VF_1722	1847	2428	2745	1441	1177	1159
VF_1723	609	408	343	667	831	681
VF_1724	3682	3574	4041	2019	1840	1875
VF_1725	244	181	189	265	267	229
VF_1726	3114	2584	2392	3179	4372	3830
VF_1727	5063	4413	3966	5184	5977	5432
VF_1728	3218	4679	5595	2247	1585	1649
VF_1729	295	319	258	282	215	231
VF_1730	233	318	251	281	216	207
VF_1731	120	109	96	105	140	128
VF_1732	4622	4050	4168	5234	5828	5071
VF_1733	990	734	608	950	1065	949
VF_1734	786	548	536	742	893	847
VF_1735	997	814	625	938	1078	901
VF_1736	705	500	464	674	725	724
VF_1737	466	307	323	496	510	479
VF_1738	14553	12893	11837	13903	15682	13736
VF_1739	44781	31789	26188	41738	46219	42955
VF_1740	19073	16593	14711	18623	20438	18496
VF_1741	15644	12590	11070	15196	16678	15293
VF_1742	7483	5109	4742	7708	8353	7921
VF_1743	4375	2679	2471	4426	4969	4510
VF_1744	4621	4893	4128	5787	7361	6505
VF_1745	35888	38277	31706	46248	62105	53081
VF_1746	360	262	231	345	326	347
VF_1747	2637	1967	1565	2859	3303	2965
VF_1748	22735	19824	19019	20987	22533	21075
VF_1749	1392	1157	1145	1384	2404	1933
VF_1750	444	396	295	377	398	381
VF_1751	2961	2918	2832	2967	2915	2847
VF_1752	1780	1065	921	2082	2637	2377
VF_1753	704	599	582	624	580	548
VF_1754	8189	7550	7209	7821	8532	7938
VF_1755	651	454	436	570	638	631
VF_1756	858	768	687	937	858	811
VF_1757	495	627	687	479	462	417
VF_1758	21026	18935	18010	20961	21308	21329
VF_1759	198984	189595	179434	208941	220965	200683
VF_1760	18414	15828	14665	18341	19530	18801
VF_1761	2798	2936	2834	2307	2254	2214
VF_1762	606	395	330	623	601	579
VF_1763	413	322	291	408	449	415
VF_1764	3973	2000	1654	4285	5451	5059
VF_1765	8502	7710	7678	9640	8413	8585
VF_1766	2434	2579	2671	2903	2562	2611
VF_1767	1117	1442	1041	1247	1031	1088
VF_1768	258	195	139	276	264	248
VF_1769	690	564	579	587	587	568
VF_1770	1238	1256	1233	1126	1155	1158
VF_1771	501	518	562	710	473	583
VF_1773	260	192	225	283	194	197
VF_1774	259	242	220	255	223	215
VF_1775	32044	37582	34470	25597	21492	22158
VF_1776	334	307	276	266	307	321
VF_1777	359	209	154	430	483	506
VF_1778	161	64	87	135	138	148
VF_1779	56	36	36	49	44	61
VF_1780	108	119	127	133	129	89
VF_1781	116	94	95	106	124	137
VF_1782	91	67	64	72	81	80
VF_1783	434	370	345	494	518	512
VF_1784	4382	3232	3122	4084	5122	4390
VF_1785	2274	1733	1482	2098	2421	2112
VF_1786	7667	7818	7578	6562	7019	6523
VF_1787	212	211	218	195	213	241
VF_1788	448	477	454	441	412	435
VF_1789	4725	4049	4081	2873	3450	3004
VF_1790	937	670	624	948	1197	1078
VF_1791	731	692	718	702	538	625
VF_1792	351	364	336	403	319	312
VF_1793	1348	1169	1179	1229	1291	1167
VF_1794	1485	1666	1525	1254	1123	1271
VF_1795	324	198	253	167	176	170
VF_1796	377	231	210	406	550	530
VF_1797	111	97	97	126	124	127
VF_1798	717	540	583	816	686	676
VF_1799	1891	1309	1131	1740	2095	1844
VF_1800	541	548	480	584	533	573
VF_1801	258	186	143	300	323	315
VF_1802	444	260	194	462	539	501
VF_1803	72	24	29	38	67	54
VF_1804	330	195	138	444	1105	902
VF_1805	3533	3586	3313	3390	2915	2885
VF_1806	2428	2186	1997	2498	2764	2445
VF_1807	888	706	560	883	949	980
VF_1808	1002	802	711	1064	988	911
VF_1809	2427	2191	2101	2420	1996	2241
VF_1810	398	419	416	392	305	321
VF_1811	276	398	307	326	254	249
VF_1812	26496	25925	23688	24517	25942	25283
VF_1813	89	66	68	130	154	157
VF_1814	283	291	278	319	286	264
VF_1815	320	239	190	431	462	421
VF_1816	2890	2536	2419	2300	2485	2338
VF_1817	1284	1064	1061	992	1101	1018
VF_1818	978	859	866	902	808	764
VF_1819	3927	3348	3415	3608	3178	3192
VF_1820	943	793	786	863	849	856
VF_1821	427	314	371	443	380	366
VF_1822	970	820	769	1022	973	1028
VF_1823	429	328	336	384	432	432
VF_1824	959	733	653	787	920	807
VF_1825	5162	3268	2591	3894	4552	4222
VF_1826	8812	5794	5095	6820	7870	6639
VF_1828	6131	3943	3492	4886	5618	5119
VF_1829	3322	2419	2277	3116	3310	2995
VF_1830	9997	7612	7527	8933	9421	8455
VF_1831	18573	15223	14474	16609	18583	16763
VF_1832	8540	5175	4504	7791	8982	7651
VF_1833	4694	2694	2476	4100	4731	4198
VF_1834	8699	5795	5567	7867	9350	7991
VF_1835	6324	5055	4664	5859	6592	5503
VF_1836	4815	4071	3989	4410	5552	4540
VF_1837	3417	2513	2367	2903	3839	3251
VF_1838	700	443	383	755	800	701
VF_1839	604	479	426	645	638	637
VF_1840	593	435	385	625	697	632
VF_1841	482	399	376	437	558	501
VF_1842	1094	812	718	1159	1300	1157
VF_1843	1049	689	585	900	1141	954
VF_1844	1565	1200	1003	1358	1740	1353
VF_1845	3899	3293	2929	3397	4043	3464
VF_1846	1418	1010	914	1152	1568	1263
VF_1847	2235	1819	1818	2075	2650	2215
VF_1848	309	250	231	239	324	269
VF_1849	1957	1578	1483	1823	2110	1703
VF_1850	938	661	606	757	949	839
VF_1851	4897	3617	3440	3681	4770	3636
VF_1852	6619	4793	4502	5007	6756	5421
VF_1853	1762	1194	1045	1346	1706	1315
VF_1854	3070	2621	2617	2729	3222	2604
VF_1855	2640	1862	1665	2349	2997	2318
VF_1856	7501	5946	5821	8247	9870	8749
VF_1858	2400	1817	1493	2091	2948	2382
VF_1859	1788	1173	1023	1522	1961	1732
VF_1860	6342	5913	5806	5231	5991	5318
VF_1861	3497	3368	3123	2810	3564	3172
VF_1863	33628	33617	32882	27074	30867	27062
VF_1864	31365	32048	33541	16869	18196	16275
VF_1865	2195	2196	2038	1855	2179	1897
VF_1866	35126	40639	39649	29939	33267	28760
VF_1867	4155	4530	4328	3555	4059	3557
VF_1868	20757	18857	17969	17032	19793	16376
VF_1869	2452	2419	2308	1895	2342	1960
VF_1870	2567	2334	2271	2288	2701	2366
VF_1871	2628	2743	2762	2232	2526	2236
VF_1872	4729	4849	4594	3951	4723	3704
VF_1873	3868	3634	3157	3023	3750	3179
VF_1874	12280	14356	14215	10547	11294	10598
VF_1875	21787	22950	22383	19443	20777	18454
VF_1876	16064	16494	16386	13914	14881	12905
VF_1877	20151	20815	20378	17984	18883	16650
VF_1878	3495	2777	2677	3171	3775	3194
VF_1879	4294	3479	3304	3788	4434	4022
VF_1880	741	604	522	729	808	758
VF_1881	4992	4776	4413	4074	4939	4292
VF_1882	3316	2618	2437	2709	3293	3028
VF_1883	1653	1511	1330	1414	1717	1276
VF_1884	3439	3231	2826	2749	3506	2857
VF_1885	1450	1368	1378	1160	1446	1342
VF_1886	472	319	321	604	568	627
VF_1887	8089	7298	7018	8191	9995	8961
VF_1888	1662	1579	1429	1802	1602	1878
VF_1889	934	950	886	1445	859	1128
VF_1890	1400	1373	1363	1574	1655	1540
VF_1891	3752	3670	3598	3857	3970	3771
VF_1892	683	584	590	770	780	749
VF_1893	2513	2667	2540	2524	2310	3094
VF_1894	4641	3772	3524	3942	4360	4105
VF_1895	16236	14070	13564	14670	16538	15597
VF_1897	9811	8915	7821	10309	10712	9673
VF_1898	2040	2143	2250	1783	1932	1735
VF_1899	733	703	712	522	359	431
VF_1900	1839	2146	2236	1084	781	870
VF_1901	277	247	217	211	254	231
VF_1902	276	251	311	232	233	227
VF_1903	3121	3070	3268	2449	2391	2356
VF_1904	3870	3859	4229	3356	3299	3128
VF_1905	20948	22279	23290	16348	17490	16387
VF_1906	2248	2088	2238	1395	1621	1613
VF_1907	3020	2459	2359	1711	2035	2074
VF_1908	750	705	666	674	799	813
VF_1909	849	753	712	699	706	668
VF_1910	458	345	353	374	360	334
VF_1911	196	410	683	96	103	115
VF_1912	70	57	48	78	43	64
VF_1913	973	761	633	1034	1090	1087
VF_1914	3148	3220	2774	3120	3252	3085
VF_1915	434	435	384	395	405	369
VF_1916	99	89	113	82	87	92
VF_1917	3279	2839	2615	3335	3274	3033
VF_1918	3229	3054	2803	3233	3216	2962
VF_1919	892	907	891	898	1051	1006
VF_1920	1715	1547	1380	1501	1630	1507
VF_1921	549	460	438	635	599	645
VF_1922	2066	1826	1788	1964	2001	1892
VF_1923	2217	1921	1807	1947	1864	1793
VF_1924	1249	998	809	1276	1259	1187
VF_1925	2174	1780	1647	2155	2371	2141
VF_1926	1387	1130	1074	1423	1548	1371
VF_1927	4298	3582	3086	3945	4719	4010
VF_1928	634	800	670	695	879	679
VF_1929	853	676	489	1004	868	874
VF_1930	2223	1899	1754	2455	2314	2223
VF_1931	2912	3129	3006	2874	2830	2617
VF_1932	2301	1983	1777	2397	2507	2376
VF_1934	2241	1901	1864	1705	2005	1706
VF_1935	640	578	479	682	825	717
VF_1936	451	356	357	560	591	566
VF_1937	1047	788	813	970	954	917
VF_1938	1266	934	837	1233	1373	1232
VF_1939	1658	1448	1309	1700	2143	1726
VF_1940	991	852	676	1073	1134	1041
VF_1941	311	304	257	386	469	369
VF_1942	960	930	788	961	1068	886
VF_1943	580	628	599	653	583	551
VF_1945	973	879	899	955	1055	1001
VF_1946	6629	5611	5065	7127	7982	6975
VF_1947	6615	5289	5292	7237	8156	7656
VF_1948	717	582	550	736	830	756
VF_1949	1408	1188	1024	1449	1760	1547
VF_1950	5685	4599	3971	6066	6570	5983
VF_1951	3995	3014	2454	4127	4620	4201
VF_1952	6984	5665	5090	7516	7876	7121
VF_1953	4690	4058	3496	4689	5235	4649
VF_1954	5775	5142	4774	6167	6313	6337
VF_1955	2430	1905	1779	2845	3018	2710
VF_1956	828	730	692	1017	1199	927
VF_1957	809	561	472	863	1081	941
VF_1958	1707	1400	1340	2050	2440	2242
VF_1959	5783	5531	4591	6149	6859	6507
VF_1960	4892	4110	3265	5320	6364	5357
VF_1961	42641	46038	42045	47250	56382	49303
VF_1962	55703	60764	54171	64462	78539	68532
VF_1963	3446	3436	3411	3248	3569	3360
VF_1964	1635	1644	1583	1375	1366	1276
VF_1965	802	667	627	767	614	614
VF_1966	3865	3819	3805	4079	4226	4012
VF_1967	6956	6206	5628	7750	7494	7491
VF_1968	3025	2393	1867	3459	3530	3484
VF_1969	3595	3138	2949	4702	5531	4754
VF_1970	2373	2068	1795	2842	3193	2905
VF_1971	542	1936	2948	258	180	192
VF_1972	149	263	332	125	119	115
VF_1973	70	78	52	80	74	71
VF_1974	892	798	845	899	994	896
VF_1975	48388	43067	41008	42867	48250	39016
VF_1976	1483	1523	1645	1519	1307	1306
VF_1977	181	199	159	187	196	203
VF_1978	101	98	75	108	103	90
VF_1979	554	582	551	589	582	517
VF_1980	46	23	30	40	44	38
VF_1981	4276	4738	5047	4744	4643	4298
VF_1982	569	447	453	601	557	546
VF_1983	993	880	791	1064	942	952
VF_1984	585	494	530	615	680	630
VF_1985	557	495	489	586	655	584
VF_1986	419	317	331	433	510	452
VF_1987	726	573	554	777	884	774
VF_1988	553	586	503	542	670	597
VF_1989	1466	1354	1298	1375	1523	1255
VF_1990	5637	6108	5253	7984	11110	8999
VF_1991	524	539	496	708	878	861
VF_1992	622	728	795	486	426	363
VF_1993	1415	1847	1822	1609	1507	1531
VF_1994	23415	32959	34651	22623	19890	19549
VF_1995	369	362	363	497	413	401
VF_1996	3867	3928	3348	3915	3893	3652
VF_1997	1095	1021	903	931	1122	955
VF_1998	4450	4907	4647	4019	4274	3926
VF_1999	613	395	342	715	833	708
VF_2000	233	189	177	199	341	221
VF_2001	507	412	318	512	647	475
VF_2002	2575	2312	2084	2780	3250	2792
VF_2003	234	195	169	286	360	355
VF_2004	167	152	151	161	172	177
VF_2005	96	83	83	88	93	89
VF_2006	210	191	163	146	209	153
VF_2007	102	112	117	89	101	75
VF_2008	302	304	271	192	256	200
VF_2009	118	84	84	69	79	51
VF_2010	28	29	23	26	26	15
VF_2011	45	28	44	30	57	26
VF_2012	352	411	416	223	288	231
VF_2013	208	222	237	129	167	159
VF_2014	88	75	56	58	80	59
VF_2015	94	71	61	66	80	74
VF_2016	45	25	21	39	38	29
VF_2017	43	37	40	34	35	24
VF_2018	21	11	13	16	16	19
VF_2019	132	134	157	107	123	122
VF_2020	335	334	303	304	303	234
VF_2021	37	21	33	17	21	20
VF_2022	186	147	170	164	169	128
VF_2023	64	51	53	34	47	49
VF_2024	20	18	11	13	16	27
VF_2025	43	43	40	49	42	45
VF_2026	92	73	76	61	125	62
VF_2027	133	153	129	142	128	111
VF_2028	86	88	71	48	67	74
VF_2029	217	191	207	169	161	159
VF_2030	228	243	288	173	189	202
VF_2031	213	188	217	178	197	189
VF_2032	290	242	255	281	217	197
VF_2033	38	73	54	47	64	43
VF_2034	82	70	79	47	54	41
VF_2035	103	141	121	77	86	71
VF_2036	153	169	167	136	118	104
VF_2037	4581	3594	3358	4466	5004	4139
VF_2038	1849	1531	1479	1730	1850	1681
[truncated: 1,986 more rows]
